# Supplementary material for: Paternal heroin self-administration in rats increases drug-seeking behavior in male offspring via miR-19b downregulation in the nucleus accumbens
Source: Neuropsychopharmacology. 2025 Mar 8;50(7):1027–38. doi: 10.1038/s41386-025-02081-8 (PMC12089436; doi:10.1038/s41386-025-02081-8)
Supplement: Supplementary file 1 — Raw data and statistics [file 41386_2025_2081_MOESM1_ESM.xlsx]

## Sheet: Statistics
Figure	Generation	Sex	N	Model	Main effects	Pairwise comparison	Significance
S1a-FR	F0	male	Heroin, n = 86; Saline, n = 40	Linear mixed model fit by REML. t-tests use Satterthwaite's method ['lmerModLmerTest']; Formula: Response ~ Drug * FRTestType + (1 | IndividualID)	FDrug:FRTestType(1, 3618.079) = 504.806, p = <2e-16; FDrug(1, 130.36) = 44.994, p = 5.45e-10	FR1Heroin vs Saline, P 0.19; FR5Heroin vs Saline, ***P <2e-16	***
S1b-Infusions	F0	male	Heroin, n = 86; Saline, n = 40	Linear mixed model fit by REML. t-tests use Satterthwaite's method ['lmerModLmerTest']; Formula: Response ~ Drug * Day + (1 | IndividualID)	FDrug:Day(29, 3586.065) = 14.518, p = <2e-16; FDrug(1, 124.048) = 98.451, p = <2e-16	Heroin vs Saline, ***P<2e-16	***
S1c-PR	F0	male	Heroin, n = 86; Saline, n = 40	Welch Two Sample t-test, data: Infusions by Group	t = 16.077, df = 123.84, p-value < 2.2e-16	Heroin vs. Saline: t = 16.077, df = 123.84, p-value < 2.2e-16	***
S1d-Correlation	F0	male	n = 86	Pearson's product-moment correlation	R = 0.376; t = 3.7229, df = 84, p-value = 0.0003554; 95 percent confidence interval: 0.1787131 0.5447751	FR.Z.score vs. PR.Z.scoreR = 0.376; ***P<0.001	***
1b-FR	F1	male	HSA-sired-F1, n = 21 (from 10 litters); SSA-sired-F1, n = 19 (from 8 litters)	Linear mixed model fit by REML. t-tests use Satterthwaite's method ['lmerModLmerTest']; Formula: Response ~ Drug * FRTestType + (1 | ParentID/IndividualID)	Fixed effects, FDrug:FRTestType(1, 318) = 17.741, p = 3.3e-05; FDrug(1, 39.909) = 5.199, p = 0.028; Parrent effects, Chisq(1) = 0, Pr(>Chisq) = 1	HSA-sired-F1 vs SSA-sired-F1, FR1, P = 0.7947; HSA-sired-F1 vs SSA-sired-F1, FR5, **P = 0.0011	**
1b-infusions	F1	male	HSA-sired-F1, n = 21 (from 10 litters); SSA-sired-F1, n = 19 (from 8 litters)	Linear mixed model fit by REML. t-tests use Satterthwaite's method ['lmerModLmerTest']; Formula: Response ~ Drug * Day + (1 | ParentID/IndividualID)	Fixed effects, FDrug:Day(8, 304) = 1.085, p = 0.373; FDrug(1, 38) = 9.175, p = 0.00439; Parrent effects, Chisq(15) = 7.45e+01, Pr(>Chisq) = 6.9e-10	HSA-sired-F1 vs SSA-sired-F1, FR1, P = 0.2536; HSA-sired-F1 vs SSA-sired-F1, FR5, **P = 0.0028	**
1b-PR	F1	male	HSA-sired-F1, n = 21 (from 10 litters); SSA-sired-F1, n = 19 (from 8 litters)	Linear mixed model fit by REML. t-tests use Satterthwaite's method ['lmerModLmerTest']; Formula: Infusions ~ Group + (1 | ParentID)	Fixed effects, FGroup(1, 38) = 4.868, p = 0.0335; Parrent effects, Chisq(1) = 0e+00, Pr(>Chisq) = 1e+00	HSA-sired-F1 vs. SSA-sired-F1 , * p-value = 0.0333	*
1c-FR	F1	female	HSA-sired-F1, n = 20 (from 12 litters); SSA-sired-F1, n = 16 (from 8 litters)	Linear mixed model fit by REML. t-tests use Satterthwaite's method ['lmerModLmerTest']; Formula: Response ~ Drug * FRTestType + (1 | ParentID/IndividualID)	Fixed effects, FDrug:FRTestType(1, 286) = 1.22, p = 0.27; FDrug(1, 34.782) = 0.718, p = 0.403; Parrent effects, Chisq(1) = 0, Pr(>Chisq) = 1	HSA-sired-F1 vs SSA-sired-F1, FR1, P = 0.66; HSA-sired-F1 vs SSA-sired-F1, FR5, P = 0.27
1c-infusions	F1	female	HSA-sired-F1, n = 20 (from 12 litters); SSA-sired-F1, n = 16 (from 8 litters)	Linear mixed model fit by REML. t-tests use Satterthwaite's method ['lmerModLmerTest']; Formula: Response ~ Drug * Day + (1 | ParentID/IndividualID)	Fixed effects, FDrug:Day(8, 272) = 1.437, p = 0.181; FDrug(1, 34) = 1.273, p = 0.267; Parrent effects, Chisq(15) = 3.77e+01, Pr(>Chisq) = 1.01e-03	HSA-sired-F1 vs SSA-sired-F1, FR1, P = 0.17; HSA-sired-F1 vs SSA-sired-F1, FR5, P = 0.40
1c-PR	F1	female	HSA-sired-F1, n = 20 (from 12 litters); SSA-sired-F1, n = 16 (from 8 litters)	Linear mixed model fit by REML. t-tests use Satterthwaite's method ['lmerModLmerTest']; Formula: Infusions ~ Group + (1 | ParentID)	Fixed effects, FGroup(1, 34) = 4.188, p = 0.0485; Parrent effects, Chisq(1) = 2.48e+02, Pr(>Chisq) = 6.22e-56	HSA-sired-F1 vs. SSA-sired-F1 , * p-value = 0.0483	*
1d-FR	F1	male	HSA-sired-F1, n = 20 (from 10 litters); SSA-sired-F1, n = 26 (from 13 litters)	Linear mixed model fit by REML. t-tests use Satterthwaite's method ['lmerModLmerTest']; Formula: Response ~ Drug * FRTestType + (1 | ParentID/IndividualID)	Fixed effects, FDrug:FRTestType(2, 640) = 0.407, p = 0.666; FDrug(1, 21) = 0.171, p = 0.683; Parrent effects, Chisq(1) = 9.7801679945369, Pr(>Chisq) = 0.00176404195968172	HSA-sired-F1 vs SSA-sired-F1, FR1, P = 0.99; FR10, P = 0.59; FR5, P = 0.57
1d-pellet	F1	male	HSA-sired-F1, n = 20 (from 10 litters); SSA-sired-F1, n = 26 (from 13 litters)	Linear mixed model fit by REML. t-tests use Satterthwaite's method ['lmerModLmerTest']; Formula: Response ~ Drug * Day + (1 | ParentID/IndividualID)	Fixed effects, FDrug:Day(14, 616) = 0.89, p = 0.57; FDrug(1, 21) = 0.801, p = 0.381; Parrent effects, Chisq(25) = 3.99e+02, Pr(>Chisq) = 5.32e-69	HSA-sired-F1 vs SSA-sired-F1, FR1, P = 0.20; HSA-sired-F1 vs SSA-sired-F1, FR10, P = 0.74; HSA-sired-F1 vs SSA-sired-F1, FR5, P = 0.50
1d-PR	F1	male	HSA-sired-F1, n = 20 (from 10 litters); SSA-sired-F1, n = 26 (from 13 litters)	Linear mixed model fit by REML. t-tests use Satterthwaite's method ['lmerModLmerTest']; Formula: Infusions ~ Group + (1 | ParentID)	Fixed effects, FGroup(1, 44) = 2.34, p = 0.133; Parrent effects, Chisq(1) = 1.14e-13, Pr(>Chisq) = 1e+00	HSA-sired-F1 vs. SSA-sired-F1 , p-value = 0.1333
1e-FR	F1	female	HSA-sired-F1, n = 17 (from 9 litters); SSA-sired-F1, n = 20 (from 10 litters)	Linear mixed model fit by REML. t-tests use Satterthwaite's method ['lmerModLmerTest']; Formula: Response ~ Drug * FRTestType + (1 | ParentID/IndividualID)	Fixed effects, FDrug:FRTestType(2, 514) = 1.502, p = 0.224; FDrug(1, 17.175) = 0.016, p = 0.9; Parrent effects, Chisq(1) = 6.919, Pr(>Chisq) = 8.53e-3	HSA-sired-F1 vs SSA-sired-F1, FR1, P = 0.88; FR10, P = 0.64; FR5, P = 0.51
1e-pellet	F1	female	HSA-sired-F1, n = 17 (from 9 litters); SSA-sired-F1, n = 20 (from 10 litters); NA, n = 9 (from 1 litters)	Linear mixed model fit by REML. t-tests use Satterthwaite's method ['lmerModLmerTest']; Formula: Response ~ Drug * Day + (1 | ParentID/IndividualID)	Fixed effects, FDrug:Day(14, 490) = 1.067, p = 0.386; FDrug(1, 17.212) = 0.219, p = 0.646; Parrent effects, Chisq(25) = 1.64e+02, Pr(>Chisq) = 2.17e-22	HSA-sired-F1 vs SSA-sired-F1, FR1, P = 0.47; HSA-sired-F1 vs SSA-sired-F1, FR10, P = 0.75; HSA-sired-F1 vs SSA-sired-F1, FR5, P = 0.39
1e-PR	F1	female	HSA-sired-F1, n = 17 (from 9 litters); SSA-sired-F1, n = 20 (from 10 litters)	Linear mixed model fit by REML. t-tests use Satterthwaite's method ['lmerModLmerTest']; Formula: Infusions ~ Group + (1 | ParentID)	Fixed effects, FGroup(1, 16.837) = 0.005, p = 0.946; Parrent effects, Chisq(1) = 7.69e+00, Pr(>Chisq) = 5.54e-03	HSA-sired-F1 vs. SSA-sired-F1 , p-value = 0.9463
1f-FR	F2	male	HSA-sired-F2, n = 38 (from 26 litters of 16 F0); SSA-sired-F2, n = 31 (from 15 litters of 6 F0); NA, n = 1 (from 1 litters of 1 F0)	Linear mixed model fit by REML. t-tests use Satterthwaite's method ['lmerModLmerTest']; Formula: Response ~ Drug * FRTestType + (1 | GrandparentID/ParentID/IndividualID)	Fixed effects, FDrug:FRTestType(1, 550) = 0.135, p = 0.714; FDrug(1, 69.571) = 0.517, p = 0.475; Parrent effects, Chisq(2) = 0, Pr(>Chisq) = 1	HSA-sired-F2 vs SSA-sired-F2, FR1, P = 0.64; FR5, P = 0.44
1f-infusions	F2	male	HSA-sired-F2, n = 38 (from 26 litters of 16 F0); SSA-sired-F2, n = 31 (from 15 litters of 6 F0)	Linear mixed model fit by REML. t-tests use Satterthwaite's method ['lmerModLmerTest']; Formula: Response ~ Drug * Day + (1 | GrandparentID/ParentID/IndividualID)	Fixed effects, FDrug:Day(8, 536) = 1.065, p = 0.386; FDrug(1, 67) = 1.135, p = 0.291; Parrent effects, Chisq(16) = 1.73e+02, Pr(>Chisq) = 2.13e-28	HSA-sired-F2 vs SSA-sired-F2, FR1, P = 0.11; FR5, P = 0.59
1f-PR	F2	male	HSA-sired-F2, n = 38 (from 26 litters); SSA-sired-F2, n = 31 (from 15 litters)	Linear mixed model fit by REML. t-tests use Satterthwaite's method ['lmerModLmerTest']; Formula: Infusions ~ Group + (1 | ParentID)	Fixed effects, FGroup(1, 24.168) = 0.918, p = 0.347; Parrent effects, Chisq(1) = 3.62e-01, Pr(>Chisq) = 5.47e-01	HSA-sired-F2 vs. SSA-sired-F2 , p-value = 0.3473
1g-FR	F2	female	HSA-sired-F2, n = 30 (from 22 litters of 14 F0); SSA-sired-F2, n = 19 (from 13 litters of 8 F0)	Linear mixed model fit by REML. t-tests use Satterthwaite's method ['lmerModLmerTest']; Formula: Response ~ Drug * FRTestType + (1 | GrandparentID/ParentID/IndividualID)	Fixed effects, FDrug:FRTestType(1, 390) = 0.093, p = 0.761; FDrug(1, 21.776) = 0.269, p = 0.609; Parrent effects, Chisq(2) = 2.18671623044975, Pr(>Chisq) = 0.335089333606353	HSA-sired-F2 vs SSA-sired-F2, FR1, P = 0.72; FR5, P = 0.55
1g-infusions	F2	female	HSA-sired-F2, n = 38 (from 28 litters of 18 F0); SSA-sired-F2, n = 11 (from 8 litters of 6 F0)	Linear mixed model fit by REML. t-tests use Satterthwaite's method ['lmerModLmerTest']; Formula: Response ~ Drug * Day + (1 | GrandparentID/ParentID/IndividualID)	Fixed effects, FDrug:Day(8, 376) = 0.984, p = 0.448; FDrug(1, 28.847) = 0.036, p = 0.852; Parrent effects, Chisq(16) = 4.97e+01, Pr(>Chisq) = 2.57e-05	HSA-sired-F2 vs SSA-sired-F2, FR1, P = 0.97; FR5, P = 0.66
1g-PR	F2	female	HSA-sired-F2, n = 30 (from 23 litters); SSA-sired-F2, n = 19 (from 16 litters)	Linear mixed model fit by REML. t-tests use Satterthwaite's method ['lmerModLmerTest']; Formula: Infusions ~ Group + (1 | ParentID)	Fixed effects, FGroup(1, 47) = 4.139, p = 0.0476; Parrent effects, Chisq(1) = 5.68e-14, Pr(>Chisq) = 1e+00	HSA-sired-F2 vs. SSA-sired-F2 , * p-value = 0.0483	*
2b-FR	F1	male	Heroin-SA-sired F1, n = 25 (from 9 litters); Heroin-Yoke-sired F1, n = 23 (from 10 litters); Saline-SA-sired F1, n = 21 (from 9 litters); Saline-Yoke-sired F1, n = 27 (from 8 litters)	Linear mixed model fit by REML. t-tests use Satterthwaite's method ['lmerModLmerTest']; Formula: Response ~ Drug * DeliveryMethod * FRTestType + (1 | ParentID/IndividualID)	Fixed effects, FDrug:DeliveryMethod(1, 29.281) = 2.368, p = 0.135; FDeliveryMethod(1, 29.281) = 4.022, p = 0.0542; FDrug(1, 29.281) = 5.759, p = 0.023; Parrent effects, Chisq(1) = 0.137166876993433, Pr(>Chisq) = 7.11e-01	FR5, Heroin SA - Saline SA-sired F1, ***P = 0.00018; Heroin SA - Heroin Yoke-sired F1, **P = 0.00154; Heroin Yoke - Saline Yoke-sired F1, P = 0.91019	FR5, Heroin SA - Saline SA-sired F1, ***P = 0.00018; Heroin SA - Heroin Yoke-sired F1, **P = 0.00154
2b-infusion	F1	male	Heroin-SA-sired F1, n = 25 (from 9 litters); Heroin-Yoke-sired F1, n = 23 (from 10 litters); Saline-SA-sired F1, n = 21 (from 9 litters); Saline-Yoke-sired F1, n = 27 (from 8 litters)	Linear mixed model fit by REML. t-tests use Satterthwaite's method ['lmerModLmerTest']; Formula: Response ~ Drug * DeliveryMethod * Day + (1 | ParentID/IndividualID)	Fixed effects, FDrug:DeliveryMethod(1, 29.745) = 3.161, p = 0.0857; FDeliveryMethod(1, 29.745) = 9.265, p = 0.00485; FDrug(1, 29.745) = 10.168, p = 0.00335; Parrent effects, Chisq(1) = 0, Pr(>Chisq) = 1e+00	Heroin SA - Saline SA sired F1, **P = 0.0081; Heroin SA - Heroin Yoke sired F1, *P = 0.0113; Heroin Yoke - Saline Yoke sired F1, P = 0.7521	Heroin SA - Saline SA sired F1, **P = 0.0081; Heroin SA - Heroin Yoke sired F1, *P = 0.0113
2b-PR	F1	male	Heroin-SA-sired F1, n = 25 (from 9 litters); Heroin-Yoke-sired F1, n = 23 (from 10 litters); Saline-SA-sired F1, n = 21 (from 9 litters); Saline-Yoke-sired F1, n = 27 (from 8 litters)	Linear mixed model fit by REML. t-tests use Satterthwaite's method ['lmerModLmerTest']; Formula: Infusions ~ Drug * DeliveryMethod + (1 | ParentID)	Fixed effects, FDrug(1, 32.3) = 3.449, p = 0.0724;FDrug(1, 32.3) = 1.288, p = 0.265;FDrug(1, 32.3) = 1.455, p = 0.237; Parrent effects, Chisq(1) = 3.45e-01, Pr(>Chisq) = 5.57e-01	Heroin SA - Saline SA sired F1, P = 0.16; Heroin SA - Heroin Yoke sired F1, P = 0.37; Heroin Yoke - Saline Yoke sired F1, P = 0.97
2c-lever	F1	male	Heroin-SA-sired F1, n = 12 (from 4 litters); Heroin-Yoke-sired F1, n = 9 (from 4 litters); Saline-SA-sired F1, n = 10 (from 5 litters); Saline-Yoke-sired F1, n = 8 (from 2 litters)	Linear mixed model fit by REML. t-tests use Satterthwaite's method ['lmerModLmerTest']; Formula: Response ~ Drug * DeliveryMethod * Dose + (1 | ParentID/IndividualID)	Fixed effects, FDrug:DeliveryMethod:Dose(7, 242.153) = 0.764, p = 0.6184; FDrug:DeliveryMethod(1, 35.045) = 1.629, p = 0.2103; Parrent effects, Chisq(1) = 0, Pr(>Chisq) = 1e+00	Heroin SA - Saline SA sired F1, P = 0.32; Heroin SA - Heroin Yoke sired F1, P = 0.28; Heroin Yoke - Saline Yoke sired F1, P = 1.00 ; 0 ug*kg/inf,Heroin SA - Saline SA sired F1, P = 1.0000; 0 ug*kg/inf,Heroin SA - Heroin Yoke sired F1, P = 1.0000; 0 ug*kg/inf,Heroin Yoke - Saline Yoke sired F1, P = 1.0000; 2 ug*kg/inf,Heroin SA - Saline SA sired F1, P = 1.0000; 2 ug*kg/inf,Heroin SA - Heroin Yoke …	4.5 ug*kg/inf,Heroin SA - Heroin Yoke sired F1, *P = 0.0192; 6.8 ug*kg/inf,Heroin SA - Saline SA sired F1, *P = 0.0253; 6.8 ug*kg/inf,Heroin SA - Heroin Yoke sired F1, **P = 0.0084; 20 ug*kg/inf,Heroin SA - Saline SA sired F1, *P = 0.0494
2c-dosage	F1	male	Heroin-SA-sired F1, n = 12 (from 4 litters); Heroin-Yoke-sired F1, n = 9 (from 4 litters); Saline-SA-sired F1, n = 10 (from 5 litters); Saline-Yoke-sired F1, n = 8 (from 2 litters)	Linear mixed model fit by REML. t-tests use Satterthwaite's method ['lmerModLmerTest']; Formula: Response ~ Drug * DeliveryMethod * Dose + (1 | ParentID/IndividualID)	Fixed effects, FDrug:DeliveryMethod:Dose(7, 242.226) = 0.598, p = 0.7574; FDrug:DeliveryMethod(1, 35.089) = 1.253, p = 0.2706; Parrent effects, Chisq(1) = 0, Pr(>Chisq) = 1e+00	Heroin SA - Saline SA sired F1, P = 0.25; Heroin SA - Heroin Yoke sired F1, P = 0.37; Heroin Yoke - Saline Yoke sired F1, P = 1.00 ; 0 ug*kg/inf,Heroin SA - Saline SA sired F1, P = 1.0000; 0 ug*kg/inf,Heroin SA - Heroin Yoke sired F1, P = 1.0000; 0 ug*kg/inf,Heroin Yoke - Saline Yoke sired F1, P = 1.0000; 2 ug*kg/inf,Heroin SA - Saline SA sired F1, P = 1.0000; 2 ug*kg/inf,Heroin SA - Heroin Yoke …	20 ug*kg/inf,Heroin SA - Saline SA sired F1, **P = 0.0069; 20 ug*kg/inf,Heroin SA - Heroin Yoke sired F1, *P = 0.0159; 27 ug*kg/inf,Heroin SA - Saline SA sired F1, *P = 0.0313
2d-correlation	F1	male	Heroin-SA-sired F1, n = 12 (from 4 litters); Heroin-Yoke-sired F1, n = 9 (from 4 litters); Saline-SA-sired F1, n = 10 (from 5 litters); Saline-Yoke-sired F1, n = 8 (from 2 litters)	1. Correlations were calculated using Pearson's correlation coefficient: r = cov(X, Y) / (sd(X) * sd(Y)); 2. P-values were calculated using Fisher's Z-transformation: Z = 0.5 * ln((1 + r) / (1 - r)); 3. The Z-statistic for group comparisons was calculated as: Z = (Z1 - Z2) / sqrt(SE1^2 + SE2^2)	Heroin SA -sired F1, R2 = 0.558 , ** P = 0.00524; Heroin Yoke -sired F1, R2 = 0.0281 , P = 0.666; Saline SA -sired F1, R2 = 0.625 , ** P = 0.00647; Saline Yoke -sired F1, R2 = 0.961 , *** P = 1.94e-05	Heroin SA -sired F1 vs Heroin Yoke -sired F1, Z = 1.512 , P = 0.131; Heroin SA -sired F1 vs Saline SA -sired F1, Z = -0.212 , P = 0.832; Heroin Yoke -sired F1 vs Saline Yoke -sired F1, Z = -3.519 *** , P = 0.000433; Saline SA -sired F1 vs Saline Yoke -sired F1, Z = -2.096 * , P = 0.0361	Heroin Yoke -sired F1 vs Saline Yoke -sired F1, Z = -3.519 *** , P = 0.000433; Saline SA -sired F1 vs Saline Yoke -sired F1, Z = -2.096 * , P = 0.0361
3b-FR	RNA F1	male	HSA-RNA F1, n = 16; HYoke-RNA F1, n = 10; SSA-RNA F1, n = 14	Linear mixed model fit by REML. t-tests use Satterthwaite's method ['lmerModLmerTest']; Formula: Response ~ RNA * FRTestType + (1 | IndividualID)	FRNA:FRTestType(2, 314.087) = 16.872, p = 1.1e-07; FRNA(2, 38.018) = 4.6, p = 0.0163	FR1, (HSA-RNA F1) - (HYoke-RNA F1), P =7.14e-01; FR1, (HSA-RNA F1) - (SSA-RNA F1), P =7.48e-01; FR1, (HYoke-RNA F1) - (SSA-RNA F1), P =9.92e-01; FR5, (HSA-RNA F1) - (HYoke-RNA F1), ***P =4.06e-04; FR5, (HSA-RNA F1) - (SSA-RNA F1), ***P =4.00e-04; FR5, (HYoke-RNA F1) - (SSA-RNA F1), P =9.27e-01	FR5, (HSA-RNA F1) - (HYoke-RNA F1), ***P =4.06e-04; FR5, (HSA-RNA F1) - (SSA-RNA F1), ***P =4.00e-04
3b-infusions	RNA F1	male	HSA-RNA F1, n = 16; HYoke-RNA F1, n = 10; SSA-RNA F1, n = 14	Linear mixed model fit by REML. t-tests use Satterthwaite's method ['lmerModLmerTest']; Formula: Response ~ RNA * Day + (1 | IndividualID)	FRNA:Day(16, 293.138) = 0.503, p = 0.945; FRNA(2, 37.044) = 5.969, p = 0.00566	(HSA-RNA F1) - (HYoke-RNA F1), *P =1.46e-02; (HSA-RNA F1) - (SSA-RNA F1), *P =1.78e-02; (HYoke-RNA F1) - (SSA-RNA F1), P =9.40e-01	(HSA-RNA F1) - (HYoke-RNA F1), *P =1.46e-02; (HSA-RNA F1) - (SSA-RNA F1), *P =1.78e-02
3b-PR	RNA-F1	male	HSA-RNA F1, n = 16; HYoke-RNA F1, n = 10; SSA-RNA F1, n = 14	One-way ANOVA, Infusions ~ Group; p-values adjusted with the bonferroni method.	F(2, 37) = 7.936, p = 0.00136	HYoke-RNA F1 vs.HSA-RNA F1,**p = 0.00556; SSA-RNA F1 vs.HSA-RNA F1,**p = 0.00532; SSA-RNA F1 vs.HYoke-RNA F1,p = 1;	HYoke-RNA F1 vs.HSA-RNA F1,**p = 0.00556; SSA-RNA F1 vs.HSA-RNA F1,**p = 0.00532;
3c-FR	RNA F1	female	HSA-RNA F1, n = 13; HYoke-RNA F1, n = 10; SSA-RNA F1, n = 11; NA, n = 1	Linear mixed model fit by REML. t-tests use Satterthwaite's method ['lmerModLmerTest']; Formula: Response ~ RNA * FRTestType + (1 | IndividualID)	FRNA:FRTestType(2, 269) = 2.456, p = 0.0877; FRNA(2, 32.06) = 1.398, p = 0.262	FR1, (HSA-RNA F1) - (HYoke-RNA F1), P =9.47e-01; FR1, (HSA-RNA F1) - (SSA-RNA F1), P =2.95e-01; FR1, (HYoke-RNA F1) - (SSA-RNA F1), P =5.11e-01; FR5, (HSA-RNA F1) - (HYoke-RNA F1), P =3.95e-01; FR5, (HSA-RNA F1) - (SSA-RNA F1), P =7.63e-01; FR5, (HYoke-RNA F1) - (SSA-RNA F1), P =1.46e-01
3c-infusions	RNA F1	female	HSA-RNA F1, n = 13; HYoke-RNA F1, n = 10; SSA-RNA F1, n = 11	Linear mixed model fit by REML. t-tests use Satterthwaite's method ['lmerModLmerTest']; Formula: Response ~ RNA * Day + (1 | IndividualID)	FRNA:Day(16, 248) = 5.059, p = 4.51e-09; FRNA(2, 31) = 3.308, p = 0.0499	(HSA-RNA F1) - (HYoke-RNA F1), P =9.77e-01; (HSA-RNA F1) - (SSA-RNA F1), P =8.67e-02; (HYoke-RNA F1) - (SSA-RNA F1), P =7.62e-02
3c-PR	RNA-F1	female	HSA-RNA F1, n = 13; HYoke-RNA F1, n = 10; SSA-RNA F1, n = 11	One-way ANOVA, Infusions ~ Group; p-values adjusted with the bonferroni method.	F(2, 31) = 0.5, p = 0.612	HYoke-RNA F1 vs.HSA-RNA F1,p = 1; SSA-RNA F1 vs.HSA-RNA F1,p = 1; SSA-RNA F1 vs.HYoke-RNA F1,p = 1;
3d-FR	RNA F1	male	HSA-RNA F1, n = 11; HYoke-RNA F1, n = 9; SSA-RNA F1, n = 12	Linear mixed model fit by REML. t-tests use Satterthwaite's method ['lmerModLmerTest']; Formula: Response ~ RNA * FRTestType + (1 | IndividualID)	FRNA:FRTestType(4, 440.982) = 0.726, p = 0.574; FRNA(2, 28.971) = 0.004, p = 0.996	FR1, (HSA-RNA F1) - (HYoke-RNA F1), P =9.53e-01; FR1, (HSA-RNA F1) - (SSA-RNA F1), P =9.91e-01; FR1, (HYoke-RNA F1) - (SSA-RNA F1), P =9.82e-01; FR10, (HSA-RNA F1) - (HYoke-RNA F1), P =7.66e-01; FR10, (HSA-RNA F1) - (SSA-RNA F1), P =9.42e-01; FR10, (HYoke-RNA F1) - (SSA-RNA F1), P =9.15e-01; FR5, (HSA-RNA F1) - (HYoke-RNA F1), P =9.79e-01; FR5, (HSA-RNA F1) - (SSA-RNA F1), P =9.71e-01; FR5, (HYok…
3d-pellets	RNA F1	male	HSA-RNA F1, n = 11; HYoke-RNA F1, n = 9; SSA-RNA F1, n = 12	Linear mixed model fit by REML. t-tests use Satterthwaite's method ['lmerModLmerTest']; Formula: Response ~ RNA * Day + (1 | IndividualID)	FRNA:Day(28, 406) = 0.532, p = 0.977; FRNA(2, 29) = 0.003, p = 0.997	(HSA-RNA F1) - (HYoke-RNA F1), P =1.00e+00; (HSA-RNA F1) - (SSA-RNA F1), P =9.97e-01; (HYoke-RNA F1) - (SSA-RNA F1), P =9.98e-01
3d-PR	RNA-F1	male	HSA-RNA F1, n = 11; HYoke-RNA F1, n = 9; SSA-RNA F1, n = 12	One-way ANOVA, Infusions ~ Group; p-values adjusted with the bonferroni method.	F(2, 29) = 0.995, p = 0.382	HYoke-RNA F1 vs.HSA-RNA F1,p = 0.72; SSA-RNA F1 vs.HSA-RNA F1,p = 0.684; SSA-RNA F1 vs.HYoke-RNA F1,p = 1;
3e-FR	RNA F1	female	HSA-RNA F1, n = 12; HYoke-RNA F1, n = 11; SSA-RNA F1, n = 12	Linear mixed model fit by REML. t-tests use Satterthwaite's method ['lmerModLmerTest']; Formula: Response ~ RNA * FRTestType + (1 | IndividualID)	FRNA:FRTestType(4, 484) = 4.19, p = 0.00241; FRNA(2, 32) = 0.493, p = 0.616	FR1, (HSA-RNA F1) - (HYoke-RNA F1), P =9.79e-01; FR1, (HSA-RNA F1) - (SSA-RNA F1), P =9.98e-01; FR1, (HYoke-RNA F1) - (SSA-RNA F1), P =9.90e-01; FR10, (HSA-RNA F1) - (HYoke-RNA F1), P =6.14e-01; FR10, (HSA-RNA F1) - (SSA-RNA F1), P =2.94e-01; FR10, (HYoke-RNA F1) - (SSA-RNA F1), P =8.55e-01; FR5, (HSA-RNA F1) - (HYoke-RNA F1), P =1.42e-01; FR5, (HSA-RNA F1) - (SSA-RNA F1), P =9.93e-01; FR5, (HYok…
3e-pellets	RNA F1	female	HSA-RNA F1, n = 12; HYoke-RNA F1, n = 11; SSA-RNA F1, n = 12	Linear mixed model fit by REML. t-tests use Satterthwaite's method ['lmerModLmerTest']; Formula: Response ~ RNA * Day + (1 | IndividualID)	FRNA:Day(28, 448) = 1.708, p = 0.0146; FRNA(2, 32) = 0.277, p = 0.76	(HSA-RNA F1) - (HYoke-RNA F1), P =7.41e-01; (HSA-RNA F1) - (SSA-RNA F1), P =9.50e-01; (HYoke-RNA F1) - (SSA-RNA F1), P =8.98e-01
3e-PR	RNA-F1	female	HSA-RNA F1, n = 12; HYoke-RNA F1, n = 11; SSA-RNA F1, n = 12	One-way ANOVA, Infusions ~ Group; p-values adjusted with the bonferroni method.	F(2, 32) = 0.284, p = 0.755	HYoke-RNA F1 vs.HSA-RNA F1,p = 1; SSA-RNA F1 vs.HSA-RNA F1,p = 1; SSA-RNA F1 vs.HYoke-RNA F1,p = 1;
S5-X7a.NAc	F0	male	HSA, n = 13; HYoke, n = 10; SSA, n = 11	One-way ANOVA,P value adjustment method: bonferroni	F(2, 31) = 2.255, p = 0.122	HYoke vs HSA, p = 0.22; SSA vs HSA, p = 0.268; SSA vs HYoke, p = 1;
S5-X7b.NAc	F0	male	HSA, n = 13; HYoke, n = 10; SSA, n = 11	One-way ANOVA,P value adjustment method: bonferroni	F(2, 31) = 2.065, p = 0.144	HYoke vs HSA, p = 0.174; SSA vs HSA, p = 0.577; SSA vs HYoke, p = 1;
S5-X7c.Nac	F0	male	HSA, n = 13; HYoke, n = 10; SSA, n = 11	One-way ANOVA,P value adjustment method: bonferroni	F(2, 31) = 2.118, p = 0.137	HYoke vs HSA, p = 0.219; SSA vs HSA, p = 0.343; SSA vs HYoke, p = 1;
S5-X7d.NAc	F0	male	HSA, n = 13; HYoke, n = 10; SSA, n = 11	One-way ANOVA,P value adjustment method: bonferroni	F(2, 31) = 2.198, p = 0.128	HYoke vs HSA, p = 0.16; SSA vs HSA, p = 0.484; SSA vs HYoke, p = 1;
S5-X7e.Nac	F0	male	HSA, n = 13; HYoke, n = 10; SSA, n = 11	One-way ANOVA,P value adjustment method: bonferroni	F(2, 31) = 2.225, p = 0.125	HYoke vs HSA, p = 0.153; SSA vs HSA, p = 0.495; SSA vs HYoke, p = 1;
S5-X7f.Nac	F0	male	HSA, n = 13; HYoke, n = 10; SSA, n = 11	One-way ANOVA,P value adjustment method: bonferroni	F(2, 31) = 4.687, p = 0.017	HYoke vs HSA, p = 0.215; SSA vs HSA*, p = 0.016; SSA vs HYoke, p = 0.944;	SSA vs HSA*, p = 0.016;
S5-X7g.Nac	F0	male	HSA, n = 13; HYoke, n = 10; SSA, n = 11	One-way ANOVA,P value adjustment method: bonferroni	F(2, 31) = 2.668, p = 0.085	HYoke vs HSA, p = 0.431; SSA vs HSA, p = 0.097; SSA vs HYoke, p = 1;
S5-X29a.NAc	F0	male	HSA, n = 13; HYoke, n = 10; SSA, n = 11	One-way ANOVA,P value adjustment method: bonferroni	F(2, 31) = 5.122, p = 0.012	HYoke vs HSA*, p = 0.012; SSA vs HSA, p = 0.148; SSA vs HYoke, p = 0.863;	HYoke vs HSA*, p = 0.012;
S5-X29b.NAc	F0	male	HSA, n = 13; HYoke, n = 10; SSA, n = 11	One-way ANOVA,P value adjustment method: bonferroni	F(2, 31) = 1.841, p = 0.176	HYoke vs HSA, p = 0.546; SSA vs HSA, p = 0.237; SSA vs HYoke, p = 1;
S5-X181a.NAc	F0	male	HSA, n = 13; HYoke, n = 10; SSA, n = 11	One-way ANOVA,P value adjustment method: bonferroni	F(2, 31) = 1.802, p = 0.182	HYoke vs HSA, p = 0.228; SSA vs HSA, p = 0.659; SSA vs HYoke, p = 1;
S5-X181b.NAc	F0	male	HSA, n = 13; HYoke, n = 10; SSA, n = 11	One-way ANOVA,P value adjustment method: bonferroni	F(2, 31) = 2.270, p = 0.120	HYoke vs HSA, p = 1; SSA vs HSA, p = 0.126; SSA vs HYoke, p = 0.672;
S5-X181c	F0	male	HSA, n = 13; HYoke, n = 10; SSA, n = 11	One-way ANOVA,P value adjustment method: bonferroni	F(2, 31) = 1.679, p = 0.203	HYoke vs HSA, p = 1; SSA vs HSA, p = 0.23; SSA vs HYoke, p = 1;
S5-X181d.NAc	F0	male	HSA, n = 13; HYoke, n = 10; SSA, n = 11	One-way ANOVA,P value adjustment method: bonferroni	F(2, 31) = 1.935, p = 0.162	HYoke vs HSA, p = 0.867; SSA vs HSA, p = 0.18; SSA vs HYoke, p = 1;
4g-X7i.Nac	F0	male	HSA, n = 13; HYoke, n = 10; SSA, n = 11	One-way ANOVA,P value adjustment method: bonferroni	F(2, 31) = 3.833, p = 0.033	HYoke vs HSA, p = 0.131; SSA vs HSA*, p = 0.048; SSA vs HYoke, p = 1;	SSA vs HSA*, p = 0.048;
4g-X19a.NAc	F0	male	HSA, n = 13; HYoke, n = 10; SSA, n = 11	One-way ANOVA,P value adjustment method: bonferroni	F(2, 31) = 1.176, p = 0.322	HYoke vs HSA, p = 1; SSA vs HSA, p = 0.479; SSA vs HYoke, p = 0.737;
4g-X19b.NAc	F0	male	HSA, n = 13; HYoke, n = 10; SSA, n = 11	One-way ANOVA,P value adjustment method: bonferroni	F(2, 31) = 6.041, p = 0.006	HYoke vs HSA, p = 1; SSA vs HSA**, p = 0.007; SSA vs HYoke*, p = 0.041;	SSA vs HSA**, p = 0.007; SSA vs HYoke*, p = 0.041;
4g-X29c.Nac	F0	male	HSA, n = 13; HYoke, n = 10; SSA, n = 11	One-way ANOVA,P value adjustment method: bonferroni	F(2, 31) = 2.762, p = 0.079	HYoke vs HSA, p = 0.103; SSA vs HSA, p = 0.299; SSA vs HYoke, p = 1;
4g-X144.Nac	F0	male	HSA, n = 13; HYoke, n = 10; SSA, n = 11	One-way ANOVA,P value adjustment method: bonferroni	F(2, 31) = 2.626, p = 0.088	HYoke vs HSA, p = 0.106; SSA vs HSA, p = 0.392; SSA vs HYoke, p = 1;
S5-X7a.sperm	F0	male	HSA, n = 13; HYoke, n = 10; SSA, n = 11	One-way ANOVA,P value adjustment method: bonferroni	F(2, 31) = 2.381, p = 0.109	HYoke vs HSA, p = 0.413; SSA vs HSA, p = 0.138; SSA vs HYoke, p = 1;
S5-X7b.sperm	F0	male	HSA, n = 13; HYoke, n = 10; SSA, n = 11	One-way ANOVA,P value adjustment method: bonferroni	F(2, 31) = 1.258, p = 0.298	HYoke vs HSA, p = 1; SSA vs HSA, p = 0.379; SSA vs HYoke, p = 1;
S5-X7c.sperm	F0	male	HSA, n = 13; HYoke, n = 10; SSA, n = 11	One-way ANOVA,P value adjustment method: bonferroni	F(2, 31) = 1.758, p = 0.189	HYoke vs HSA, p = 1; SSA vs HSA, p = 0.212; SSA vs HYoke, p = 0.916;
S5-X7d.sperm	F0	male	HSA, n = 13; HYoke, n = 10; SSA, n = 11	One-way ANOVA,P value adjustment method: bonferroni	F(2, 31) = 2.873, p = 0.072	HYoke vs HSA, p = 0.216; SSA vs HSA, p = 0.111; SSA vs HYoke, p = 1;
S5-X7e.sperm	F0	male	HSA, n = 13; HYoke, n = 10; SSA, n = 11	One-way ANOVA,P value adjustment method: bonferroni	F(2, 31) = 7.103, p = 0.003	HYoke vs HSA, p = 0.244; SSA vs HSA, p = 0.116; SSA vs HYoke**, p = 0.002;	SSA vs HYoke**, p = 0.002;
S5-X7f.sperm	F0	male	HSA, n = 13; HYoke, n = 10; SSA, n = 11	One-way ANOVA,P value adjustment method: bonferroni	F(2, 31) = 4.707, p = 0.016	HYoke vs HSA, p = 0.203; SSA vs HSA, p = 0.594; SSA vs HYoke*, p = 0.014;	SSA vs HYoke*, p = 0.014;
S5-X7g.sperm	F0	male	HSA, n = 13; HYoke, n = 10; SSA, n = 11	One-way ANOVA,P value adjustment method: bonferroni	F(2, 31) = 0.495, p = 0.614	HYoke vs HSA, p = 1; SSA vs HSA, p = 1; SSA vs HYoke, p = 1;
S5-X29a.sperm	F0	male	HSA, n = 13; HYoke, n = 10; SSA, n = 11	One-way ANOVA,P value adjustment method: bonferroni	F(2, 31) = 4.164, p = 0.025	HYoke vs HSA, p = 1; SSA vs HSA, p = 0.154; SSA vs HYoke*, p = 0.026;	SSA vs HYoke*, p = 0.026;
S5-X29b.sperm	F0	male	HSA, n = 13; HYoke, n = 10; SSA, n = 11	One-way ANOVA,P value adjustment method: bonferroni	F(2, 31) = 7.466, p = 0.002	HYoke vs HSA, p = 1; SSA vs HSA**, p = 0.009; SSA vs HYoke**, p = 0.005;	SSA vs HSA**, p = 0.009; SSA vs HYoke**, p = 0.005;
S5-X181a.sperm	F0	male	HSA, n = 13; HYoke, n = 10; SSA, n = 11	One-way ANOVA,P value adjustment method: bonferroni	F(2, 31) = 4.802, p = 0.015	HYoke vs HSA, p = 0.305; SSA vs HSA, p = 0.378; SSA vs HYoke*, p = 0.012;	SSA vs HYoke*, p = 0.012;
S5-X181b.sperm	F0	male	HSA, n = 13; HYoke, n = 10; SSA, n = 11	One-way ANOVA,P value adjustment method: bonferroni	F(2, 31) = 2.492, p = 0.099	HYoke vs HSA, p = 0.104; SSA vs HSA, p = 1; SSA vs HYoke, p = 0.446;
S5-X181c.1	F0	male	HSA, n = 13; HYoke, n = 10; SSA, n = 11	One-way ANOVA,P value adjustment method: bonferroni	F(2, 31) = 1.533, p = 0.232	HYoke vs HSA, p = 0.746; SSA vs HSA, p = 0.305; SSA vs HYoke, p = 1;
S5-X181d.sperm	F0	male	HSA, n = 13; HYoke, n = 10; SSA, n = 11	One-way ANOVA,P value adjustment method: bonferroni	F(2, 31) = 3.017, p = 0.064	HYoke vs HSA, p = 0.685; SSA vs HSA, p = 0.06; SSA vs HYoke, p = 0.819;
4g-X7i.sperm	F0	male	HSA, n = 13; HYoke, n = 10; SSA, n = 11	One-way ANOVA,P value adjustment method: bonferroni	F(2, 31) = 6.807, p = 0.004	HYoke vs HSA, p = 1; SSA vs HSA**, p = 0.008; SSA vs HYoke*, p = 0.011;	SSA vs HSA**, p = 0.008; SSA vs HYoke*, p = 0.011;
4g-X19a.sperm	F0	male	HSA, n = 13; HYoke, n = 10; SSA, n = 11	One-way ANOVA,P value adjustment method: bonferroni	F(2, 31) = 6.486, p = 0.004	HYoke vs HSA, p = 1; SSA vs HSA*, p = 0.016; SSA vs HYoke**, p = 0.009;	SSA vs HSA*, p = 0.016; SSA vs HYoke**, p = 0.009;
4g-X19b.sperm	F0	male	HSA, n = 13; HYoke, n = 10; SSA, n = 11	One-way ANOVA,P value adjustment method: bonferroni	F(2, 31) = 27.933, p = 0.000	HYoke vs HSA, p = 1; SSA vs HSA***, p = 0; SSA vs HYoke***, p = 0;	SSA vs HSA***, p = 0; SSA vs HYoke***, p = 0;
4g-X29c.sperm	F0	male	HSA, n = 13; HYoke, n = 10; SSA, n = 11	One-way ANOVA,P value adjustment method: bonferroni	F(2, 31) = 4.079, p = 0.027	HYoke vs HSA, p = 1; SSA vs HSA, p = 0.058; SSA vs HYoke, p = 0.054;
4g-X144.sperm	F0	male	HSA, n = 13; HYoke, n = 10; SSA, n = 11	One-way ANOVA,P value adjustment method: bonferroni	F(2, 31) = 11.238, p = 0.000	HYoke vs HSA, p = 0.074; SSA vs HSA***, p = 0; SSA vs HYoke, p = 0.115;	SSA vs HSA***, p = 0;
5b-FR	RNA F1	male	HSA-RNA F1, n = 18; HSA-RNA+19b F1, n = 8; SSA-RNA F1, n = 14	Linear mixed model fit by REML. t-tests use Satterthwaite's method ['lmerModLmerTest']; Formula: Response ~ RNA * FRTestType + (1 | IndividualID)	FRNA:FRTestType(2, 317) = 30.997, p = 5.07e-13; FRNA(2, 38.354) = 8.642, p = 0.000798	FR1, (HSA-RNA F1) - (HSA-RNA+19b F1), P =9.90e-01; FR1, (HSA-RNA F1) - (SSA-RNA F1), P =6.23e-01; FR1, (HSA-RNA+19b F1) - (SSA-RNA F1), P =8.10e-01; FR5, (HSA-RNA F1) - (HSA-RNA+19b F1), **P =3.27e-03; FR5, (HSA-RNA F1) - (SSA-RNA F1), ***P =3.47e-08; FR5, (HSA-RNA+19b F1) - (SSA-RNA F1), P =6.27e-02	FR5, (HSA-RNA F1) - (HSA-RNA+19b F1), **P =3.27e-03; FR5, (HSA-RNA F1) - (SSA-RNA F1), ***P =3.47e-08
5b-infusions	RNA F1	male	HSA-RNA F1, n = 18; HSA-RNA+19b F1, n = 8; SSA-RNA F1, n = 14	Linear mixed model fit by REML. t-tests use Satterthwaite's method ['lmerModLmerTest']; Formula: Response ~ RNA * Day + (1 | IndividualID)	FRNA:Day(16, 296) = 1.023, p = 0.432; FRNA(2, 37) = 9.561, p = 0.000449	(HSA-RNA F1) - (HSA-RNA+19b F1), P =1.94e-01; (HSA-RNA F1) - (SSA-RNA F1), ***P =2.80e-04; (HSA-RNA+19b F1) - (SSA-RNA F1), P =1.78e-01	(HSA-RNA F1) - (SSA-RNA F1), ***P =2.80e-04
5b-PR	RNA-F1	male	HSA-RNA F1, n = 18; HSA-RNA+19b F1, n = 8; SSA-RNA F1, n = 14	One-way ANOVA, Infusions ~ Group; p-values adjusted with the bonferroni method.	F(2, 37) = 7.867, p = 0.00142	HSA-RNA+19b F1 vs.HSA-RNA F1,**p = 0.00135; SSA-RNA F1 vs.HSA-RNA F1,p = 0.0825; SSA-RNA F1 vs.HSA-RNA+19b F1,p = 0.218;	HSA-RNA+19b F1 vs.HSA-RNA F1,**p = 0.00135;
5c-validation	F1	male	HSA-sired-F1-19b, n = 4; HSA-sired-F1-Scr, n = 4	Welch Two Sample t-test, data: Expression by Group	t = 8.8921, df = 3.0001, p-value = 0.002999	HSA-sired-F1-19bvs. HSA-sired-F1-Scr: t = 8.8921, df = 3.0001, p-value = 0.002999	**
5e-FR	F1	male	HSA-F1-AAV-19b, n = 9; HSA-F1-AAV-Scr, n = 11; SSA-sired F1, n = 11	Linear mixed model fit by REML. t-tests use Satterthwaite's method ['lmerModLmerTest']; Formula: Response ~ Group * FRTestType + (1 | ParentID/IndividualID)	FGroup:FRTestType(4, 511.974) = 16.985, p = 4.35e-13; FFRTestType(2, 511.972) = 166.794, p = <2e-16; FGroup(2, 28.922) = 4.275, p = 0.0236; Parrent effects, Chisq(1) = 9.09494701772928e-13, Pr(>Chisq) = 1e+00	FR1, (HSA-F1-AAV-19b) - (HSA-F1-AAV-Scr), P =9.67e-01; FR1, (HSA-F1-AAV-19b) - (SSA-sired F1), P =9.78e-01; FR1, (HSA-F1-AAV-Scr) - (SSA-sired F1), P =9.99e-01; FR5_Post, (HSA-F1-AAV-19b) - (HSA-F1-AAV-Scr), **P =8.67e-03; FR5_Post, (HSA-F1-AAV-19b) - (SSA-sired F1), P =2.24e-01; FR5_Post, (HSA-F1-AAV-Scr) - (SSA-sired F1), ***P =4.08e-04; FR5_Pre, (HSA-F1-AAV-19b) - (HSA-F1-AAV-Scr), P =8.82e-01…	FR5_Post, (HSA-F1-AAV-19b) - (HSA-F1-AAV-Scr), **P =8.67e-03; FR5_Post, (HSA-F1-AAV-Scr) - (SSA-sired F1), ***P =4.08e-04; FR5_Pre, (HSA-F1-AAV-Scr) - (SSA-sired F1), *P =2.09e-02
5e-infusions	F1	male	HSA-F1-AAV-19b, n = 9; HSA-F1-AAV-Scr, n = 11; SSA-sired F1, n = 11	Linear mixed model fit by REML. t-tests use Satterthwaite's method ['lmerModLmerTest']; Formula: Response ~ Group * Day + (1 | ParentID/IndividualID)	FGroup:Day(34, 468.912) = 2.371, p = 3.65e-05; FDay(17, 468.913) = 15.684, p = <2e-16; FGroup(2, 27.858) = 7.078, p = 0.00327; Parrent effects, Chisq(1) = 0, Pr(>Chisq) = 1e+00	(HSA-F1-AAV-19b) - (HSA-F1-AAV-Scr), P =1.23e-01; (HSA-F1-AAV-19b) - (SSA-sired F1), P =3.51e-01; (HSA-F1-AAV-Scr) - (SSA-sired F1), **P =8.11e-03	(HSA-F1-AAV-Scr) - (SSA-sired F1), **P =8.11e-03
5e-PR	F1	male	HSA-F1-AAV-19b, n = 9; HSA-F1-AAV-Scr, n = 11; SSA-sired F1, n = 11	One-way ANOVA, Infusions ~ Group; p-values adjusted with the bonferroni method.	F(2, 28) = 4.458, p = 0.0209	HSA-F1-AAV-Scr vs.HSA-F1-AAV-19b,p = 0.0706; SSA-sired F1 vs.HSA-F1-AAV-19b,p = 1; SSA-sired F1 vs.HSA-F1-AAV-Scr,*p = 0.0344;	SSA-sired F1 vs.HSA-F1-AAV-Scr,*p = 0.0344;
5f-FR	naive	male	scr, n = 10; TuD, n = 8	Linear mixed model fit by REML. t-tests use Satterthwaite's method ['lmerModLmerTest']; Formula: Response ~ Group * FRTestType + (1 | IndividualID)	FGroup:FRTestType(2, 302) = 19.591, p = 1e-08; FFRTestType(2, 302) = 193.322, p = <2e-16; FGroup(1, 16.733) = 1.38, p = 0.257	FR1, scr - TuD, P =8.59e-01; FR5_Post, scr - TuD, **P =2.29e-03; FR5_Pre, scr - TuD, P =9.16e-01	FR5_Post, scr - TuD, **P =2.29e-03
5f-infusions	naive	male	scr, n = 10; TuD, n = 8	Linear mixed model fit by REML. t-tests use Satterthwaite's method ['lmerModLmerTest']; Formula: Response ~ Group * Day + (1 | IndividualID)	FGroup:Day(17, 272) = 3.654, p = 2.74e-06; FDay(17, 272) = 7.869, p = 5.81e-16; FGroup(1, 16) = 3.603, p = 0.0759	scr - TuD, P =7.59e-02
5f-PR	naive	male	Scr, n = 10; TuD, n = 8	Welch Two Sample t-test, data: Infusions by Group	t = -2.643, df = 15.897, p-value = 0.01779	Scr vs. TuD: t = -2.643, df = 15.897, p-value = 0.01779	*
S2a.OFT.distance	F1	male	HSA-sired-F1, n = 19 (from 8 litters); SSA-sired-F1, n = 19 (from 9 litters)	Linear mixed model fit by REML. t-tests use Satterthwaite's method ['lmerModLmerTest'];Formula: as.formula(paste(test, "~ Group + (1|ParentID/ID)"))	t(14.493)= -0.174, p = 8.639E-01; Parrent effects, Chisq(2) = 3.28510160677638, Pr(>Chisq) = 1.93e-01	t(14.493)= -0.174, p = 8.639E-01
S2a.OFT.time.in.center	F1	male	HSA-sired-F1, n = 19 (from 8 litters); SSA-sired-F1, n = 19 (from 9 litters)	Linear mixed model fit by REML. t-tests use Satterthwaite's method ['lmerModLmerTest'];Formula: as.formula(paste(test, "~ Group + (1|ParentID/ID)"))	t(15.117)= -0.784, p = 4.453E-01; Parrent effects, Chisq(2) = 6.52124857110419, Pr(>Chisq) = 3.84e-02	t(15.117)= -0.784, p = 4.453E-01
S2a.OFT.entries.male	F1	male	HSA-sired-F1, n = 19 (from 8 litters); SSA-sired-F1, n = 19 (from 9 litters)	Linear mixed model fit by REML. t-tests use Satterthwaite's method ['lmerModLmerTest'];Formula: as.formula(paste(test, "~ Group + (1|ParentID/ID)"))	t(14.675)= -0.510, p = 6.177E-01; Parrent effects, Chisq(2) = 4.45337525794042, Pr(>Chisq) = 1.08e-01	t(14.675)= -0.510, p = 6.177E-01
S2b.EPM	F1	male	HSA-sired-F1, n = 19 (from 8 litters); SSA-sired-F1, n = 19 (from 9 litters)	Linear mixed model fit by REML. t-tests use Satterthwaite's method ['lmerModLmerTest'];Formula: as.formula(paste(test, "~ Group + (1|ParentID/ID)"))	t(36.000)= -0.757, p = 4.539E-01; Parrent effects, Chisq(2) = 1.13686837721616e-13, Pr(>Chisq) = 1e+00	t(36.000)= -0.757, p = 4.539E-01
S2c.LDB	F1	male	HSA-sired-F1, n = 19 (from 8 litters); SSA-sired-F1, n = 19 (from 9 litters)	Linear mixed model fit by REML. t-tests use Satterthwaite's method ['lmerModLmerTest'];Formula: as.formula(paste(test, "~ Group + (1|ParentID/ID)"))	t(13.392)= -1.139, p = 2.745E-01; Parrent effects, Chisq(2) = 0, Pr(>Chisq) = 1e+00	t(13.392)= -1.139, p = 2.745E-01
S2d.Y.maze	F1	male	HSA-sired-F1, n = 19 (from 8 litters); SSA-sired-F1, n = 19 (from 9 litters)	Linear mixed model fit by REML. t-tests use Satterthwaite's method ['lmerModLmerTest'];Formula: as.formula(paste(test, "~ Group + (1|ParentID/ID)"))	t(36.000)= 1.059, p = 2.967E-01; Parrent effects, Chisq(2) = 4.2632564145606e-14, Pr(>Chisq) = 1e+00	t(36.000)= 1.059, p = 2.967E-01
S2d.Socialbility	F1	male	HSA-sired-F1, n = 19 (from 8 litters); SSA-sired-F1, n = 19 (from 9 litters)	Linear mixed model fit by REML. t-tests use Satterthwaite's method ['lmerModLmerTest']; Formula: Response ~ Group * TestType + (1 | ParentID/IndividualID)	FGroup:TestType(1, 72) = 2.734, p = 0.103; FTestType(1, 72) = 1153.77, p = <2e-16; FGroup(1, 72) = 0, p = 1; Parrent effects, Chisq(1) = 0, Pr(>Chisq) = 1e+00	social1-E, (HSA-sired-F1) - (SSA-sired-F1), P =2.51e-01; social1-S1, (HSA-sired-F1) - (SSA-sired-F1), P =2.51e-01
S2d.Social.Recog	F1	male	HSA-sired-F1, n = 19 (from 8 litters); SSA-sired-F1, n = 19 (from 9 litters)	Linear mixed model fit by REML. t-tests use Satterthwaite's method ['lmerModLmerTest']; Formula: Response ~ Group * TestType + (1 | ParentID/IndividualID)	FGroup:TestType(1, 72) = 0.746, p = 0.39; FTestType(1, 72) = 296.987, p = <2e-16; FGroup(1, 72) = 0, p = 1; Parrent effects, Chisq(1) = 0, Pr(>Chisq) = 1e+00	social1-E, (HSA-sired-F1) - (SSA-sired-F1), P =5.46e-01; social1-S1, (HSA-sired-F1) - (SSA-sired-F1), P =5.46e-01
S2a.OFT.distance	F1	female	HSA-sired-F1, n = 19 (from 9 litters); SSA-sired-F1, n = 18 (from 9 litters)	Linear mixed model fit by REML. t-tests use Satterthwaite's method ['lmerModLmerTest'];Formula: as.formula(paste(test, "~ Group + (1|ParentID/ID)"))	t(16.475)= 0.937, p = 3.624E-01; Parrent effects, Chisq(2) = 5.46437779728132, Pr(>Chisq) = 6.51e-02	t(16.475)= 0.937, p = 3.624E-01
S2a.OFT.time.in.center	F1	female	HSA-sired-F1, n = 19 (from 9 litters); SSA-sired-F1, n = 18 (from 9 litters)	Linear mixed model fit by REML. t-tests use Satterthwaite's method ['lmerModLmerTest'];Formula: as.formula(paste(test, "~ Group + (1|ParentID/ID)"))	t(14.655)= 0.315, p = 7.575E-01; Parrent effects, Chisq(2) = 5.6843418860808e-14, Pr(>Chisq) = 1e+00	t(14.655)= 0.315, p = 7.575E-01
S2a.OFT.entries.male	F1	female	HSA-sired-F1, n = 19 (from 9 litters); SSA-sired-F1, n = 18 (from 9 litters)	Linear mixed model fit by REML. t-tests use Satterthwaite's method ['lmerModLmerTest'];Formula: as.formula(paste(test, "~ Group + (1|ParentID/ID)"))	t(16.381)= 0.112, p = 9.122E-01; Parrent effects, Chisq(2) = 5.08349765684937, Pr(>Chisq) = 7.87e-02	t(16.381)= 0.112, p = 9.122E-01
S2b.EPM	F1	female	HSA-sired-F1, n = 19 (from 9 litters); SSA-sired-F1, n = 18 (from 9 litters)	Linear mixed model fit by REML. t-tests use Satterthwaite's method ['lmerModLmerTest'];Formula: as.formula(paste(test, "~ Group + (1|ParentID/ID)"))	t(17.640)= -1.003, p = 3.294E-01; Parrent effects, Chisq(2) = 0.0180309245700414, Pr(>Chisq) = 9.91e-01	t(17.640)= -1.003, p = 3.294E-01
S2c.LDB	F1	female	HSA-sired-F1, n = 19 (from 9 litters); SSA-sired-F1, n = 18 (from 9 litters)	Linear mixed model fit by REML. t-tests use Satterthwaite's method ['lmerModLmerTest'];Formula: as.formula(paste(test, "~ Group + (1|ParentID/ID)"))	t(15.731)= -0.483, p = 6.361E-01; Parrent effects, Chisq(2) = 3.21246730364481, Pr(>Chisq) = 2.01e-01	t(15.731)= -0.483, p = 6.361E-01
S2d.Y.maze	F1	female	HSA-sired-F1, n = 19 (from 9 litters); SSA-sired-F1, n = 18 (from 9 litters)	Linear mixed model fit by REML. t-tests use Satterthwaite's method ['lmerModLmerTest'];Formula: as.formula(paste(test, "~ Group + (1|ParentID/ID)"))	t(15.761)= -0.587, p = 5.654E-01; Parrent effects, Chisq(2) = 3.34001490551259, Pr(>Chisq) = 1.88e-01	t(15.761)= -0.587, p = 5.654E-01
S2d.Socialbility	F1	female	HSA-sired-F1, n = 19 (from 9 litters); SSA-sired-F1, n = 18 (from 9 litters)	Linear mixed model fit by REML. t-tests use Satterthwaite's method ['lmerModLmerTest']; Formula: Response ~ Group * TestType + (1 | ParentID/IndividualID)	FGroup:TestType(1, 70) = 0.128, p = 0.722; FTestType(1, 70) = 1121.975, p = <2e-16; FGroup(1, 70) = 0, p = 1; Parrent effects, Chisq(1) = 0, Pr(>Chisq) = 1e+00	social1-E, (HSA-sired-F1) - (SSA-sired-F1), P =8.02e-01; social1-S1, (HSA-sired-F1) - (SSA-sired-F1), P =8.02e-01
S2d.Social.Recog	F1	female	HSA-sired-F1, n = 19 (from 9 litters); SSA-sired-F1, n = 18 (from 9 litters)	Linear mixed model fit by REML. t-tests use Satterthwaite's method ['lmerModLmerTest']; Formula: Response ~ Group * TestType + (1 | ParentID/IndividualID)	FGroup:TestType(1, 70) = 1.126, p = 0.292; FTestType(1, 70) = 317.642, p = <2e-16; FGroup(1, 70) = 0, p = 1; Parrent effects, Chisq(1) = 0, Pr(>Chisq) = 1e+00	social1-E, (HSA-sired-F1) - (SSA-sired-F1), P =4.58e-01; social1-S1, (HSA-sired-F1) - (SSA-sired-F1), P =4.58e-01
S4d - X7i	F1	both	HSA-sired-F1 female, n = 4 (from 4 litters); HSA-sired-F1 male, n = 4 (from 4 litters); HYoke-sired-F1 female, n = 4 (from 4 litters); HYoke-sired-F1 male, n = 4 (from 4 litters); SSA-sired-F1 female, n = 4 (from 4 litters); SSA-sired-F1 male, n = 4 (from 4 litters)	Linear mixed model fit by REML. t-tests use Satterthwaite's method ['lmerModLmerTest'];Formula: as.formula(paste(test, "~ Group*sex + (1|ParentID/ID)"))	FGroup:sex(2, 8.999) = 1.966, p = 0.196; Fsex(1, 8.999) = 6.189, p = 0.0346; FGroup(2, 8.999) = 20.037, p = 0.000485; Parrent effects, Chisq(1) = 0.0383, Pr(>Chisq) = 8.45e-01	female, (HSA-sired-F1) - (HYoke-sired-F1), ***P =5.40e-04; female, (HSA-sired-F1) - (SSA-sired-F1), P =7.04e-01; female, (HYoke-sired-F1) - (SSA-sired-F1), ***P =9.65e-05; male, (HSA-sired-F1) - (HYoke-sired-F1), *P =2.07e-02; male, (HSA-sired-F1) - (SSA-sired-F1), P =9.77e-01; male, (HYoke-sired-F1) - (SSA-sired-F1), *P =3.18e-02	female, (HSA-sired-F1) - (HYoke-sired-F1), ***P =5.40e-04; female, (HYoke-sired-F1) - (SSA-sired-F1), ***P =9.65e-05; male, (HSA-sired-F1) - (HYoke-sired-F1), *P =2.07e-02; male, (HYoke-sired-F1) - (SSA-sired-F1), *P =3.18e-02
S4d - X19a	F1	both	HSA-sired-F1 female, n = 4 (from 4 litters); HSA-sired-F1 male, n = 4 (from 4 litters); HYoke-sired-F1 female, n = 4 (from 4 litters); HYoke-sired-F1 male, n = 4 (from 4 litters); SSA-sired-F1 female, n = 4 (from 4 litters); SSA-sired-F1 male, n = 4 (from 4 litters)	Linear mixed model fit by REML. t-tests use Satterthwaite's method ['lmerModLmerTest'];Formula: as.formula(paste(test, "~ Group*sex + (1|ParentID/ID)"))	FGroup:sex(2, 9) = 1.248, p = 0.332; Fsex(1, 9) = 1.339, p = 0.277; FGroup(2, 9) = 3.646, p = 0.0692; Parrent effects, Chisq(1) = 0.109, Pr(>Chisq) = 7.42e-01	female, (HSA-sired-F1) - (HYoke-sired-F1), *P =2.06e-02; female, (HSA-sired-F1) - (SSA-sired-F1), P =2.05e-01; female, (HYoke-sired-F1) - (SSA-sired-F1), P =4.62e-01; male, (HSA-sired-F1) - (HYoke-sired-F1), P =5.83e-01; male, (HSA-sired-F1) - (SSA-sired-F1), P =9.91e-01; male, (HYoke-sired-F1) - (SSA-sired-F1), P =6.60e-01	female, (HSA-sired-F1) - (HYoke-sired-F1), *P =2.06e-02
S4d - X19b	F1	both	HSA-sired-F1 female, n = 4 (from 4 litters); HSA-sired-F1 male, n = 4 (from 4 litters); HYoke-sired-F1 female, n = 4 (from 4 litters); HYoke-sired-F1 male, n = 4 (from 4 litters); SSA-sired-F1 female, n = 4 (from 4 litters); SSA-sired-F1 male, n = 4 (from 4 litters)	Linear mixed model fit by REML. t-tests use Satterthwaite's method ['lmerModLmerTest'];Formula: as.formula(paste(test, "~ Group*sex + (1|ParentID/ID)"))	FGroup:sex(2, 9) = 1.504, p = 0.273; Fsex(1, 9) = 12.205, p = 0.00679; FGroup(2, 9) = 10.01, p = 0.00515; Parrent effects, Chisq(1) = 4.14, Pr(>Chisq) = 4.2e-02	female, (HSA-sired-F1) - (HYoke-sired-F1), P =9.52e-01; female, (HSA-sired-F1) - (SSA-sired-F1), **P =2.15e-03; female, (HYoke-sired-F1) - (SSA-sired-F1), **P =3.81e-03; male, (HSA-sired-F1) - (HYoke-sired-F1), P =9.90e-01; male, (HSA-sired-F1) - (SSA-sired-F1), *P =3.94e-02; male, (HYoke-sired-F1) - (SSA-sired-F1), P =5.08e-02	female, (HSA-sired-F1) - (SSA-sired-F1), **P =2.15e-03; female, (HYoke-sired-F1) - (SSA-sired-F1), **P =3.81e-03; male, (HSA-sired-F1) - (SSA-sired-F1), *P =3.94e-02
S4d - X29c	F1	both	HSA-sired-F1 female, n = 4 (from 4 litters); HSA-sired-F1 male, n = 4 (from 4 litters); HYoke-sired-F1 female, n = 4 (from 4 litters); HYoke-sired-F1 male, n = 4 (from 4 litters); SSA-sired-F1 female, n = 4 (from 4 litters); SSA-sired-F1 male, n = 4 (from 4 litters)	Linear mixed model fit by REML. t-tests use Satterthwaite's method ['lmerModLmerTest'];Formula: as.formula(paste(test, "~ Group*sex + (1|ParentID/ID)"))	FGroup:sex(2, 8.999) = 1.932, p = 0.2; Fsex(1, 8.999) = 3.555, p = 0.092; FGroup(2, 8.999) = 3.493, p = 0.0754; Parrent effects, Chisq(1) = 0.494, Pr(>Chisq) = 4.82e-01	female, (HSA-sired-F1) - (HYoke-sired-F1), P =1.02e-01; female, (HSA-sired-F1) - (SSA-sired-F1), P =8.70e-01; female, (HYoke-sired-F1) - (SSA-sired-F1), *P =3.88e-02; male, (HSA-sired-F1) - (HYoke-sired-F1), P =9.51e-01; male, (HSA-sired-F1) - (SSA-sired-F1), P =2.32e-01; male, (HYoke-sired-F1) - (SSA-sired-F1), P =3.61e-01	female, (HYoke-sired-F1) - (SSA-sired-F1), *P =3.88e-02
S4d - X144.3p	F1	both	HSA-sired-F1 female, n = 4 (from 4 litters); HSA-sired-F1 male, n = 4 (from 4 litters); HYoke-sired-F1 female, n = 4 (from 4 litters); HYoke-sired-F1 male, n = 4 (from 4 litters); SSA-sired-F1 female, n = 4 (from 4 litters); SSA-sired-F1 male, n = 4 (from 4 litters)	Linear mixed model fit by REML. t-tests use Satterthwaite's method ['lmerModLmerTest'];Formula: as.formula(paste(test, "~ Group*sex + (1|ParentID/ID)"))	FGroup:sex(2, 9) = 1.638, p = 0.247; Fsex(1, 9) = 2.697, p = 0.135; FGroup(2, 9) = 3.861, p = 0.0616; Parrent effects, Chisq(1) = 5.91, Pr(>Chisq) = 1.51e-02	female, (HSA-sired-F1) - (HYoke-sired-F1), P =7.46e-01; female, (HSA-sired-F1) - (SSA-sired-F1), P =7.60e-02; female, (HYoke-sired-F1) - (SSA-sired-F1), *P =1.98e-02; male, (HSA-sired-F1) - (HYoke-sired-F1), P =9.19e-01; male, (HSA-sired-F1) - (SSA-sired-F1), P =4.45e-01; male, (HYoke-sired-F1) - (SSA-sired-F1), P =2.63e-01	female, (HYoke-sired-F1) - (SSA-sired-F1), *P =1.98e-02
S6b	NA	NA	293T-CAG::19b, n = 7; 293T-CAG::Scr, n = 7	Welch Two Sample t-test, data: Expression by Group	t = 4.8747, df = 7.776, p-value = 0.001337	293T-CAG::19b vs. 293T-CAG::Scr: t = 4.8747, df = 7.776, p-value = 0.001337	**
S6d	naive	male	AAV-hSyn::19b, n = 5; AAV-hSyn::Scr, n = 5	Welch Two Sample t-test, data: Expression by Group	t = 5.4387, df = 4.005, p-value = 0.005528	AAV-hSyn::19b vs. AAV-hSyn::Scr: t = 5.4387, df = 4.005, p-value = 0.005528	**
S7b-NAc.Expre	naive	male	AAV-hSyn::19b, Week 1, n = 5; AAV-hSyn::19b, Week 2, n = 5; AAV-hSyn::19b, Week 4, n = 6; AAV-hSyn::Scr, Week 1, n = 5; AAV-hSyn::Scr, Week 2, n = 6; AAV-hSyn::Scr, Week 4, n = 6	Two-way ANOVA, aov(formula = as.formula(paste(test, "~ Group*Time")), data = DATA)	FGroup:Time (2, 27) = 5.938, p = 0.00729; FGroup (1, 27) = 37.817, p = 1.43e-06; FTime (2, 27) = 5.899, p = 0.00749	week1, t(27) =1.31, P =2.03e-01; week2, t(27) =2.71, *P =1.15e-02; week4, t(27) =6.33, ***P =8.9e-07	week2, t(27) =2.71, *P =1.15e-02; week4, t(27) =6.33, ***P =8.9e-07
S7c-Testis	naive	male	AAV-hSyn::19b, Week 1, n = 5; AAV-hSyn::19b, Week 2, n = 5; AAV-hSyn::19b, Week 4, n = 6; AAV-hSyn::Scr, Week 1, n = 5; AAV-hSyn::Scr, Week 2, n = 6; AAV-hSyn::Scr, Week 4, n = 6	Two-way ANOVA, aov(formula = as.formula(paste(test, "~ Group*Time")), data = DATA)	FGroup:Time (2, 27) = 0.739, p = 0.487; FGroup (1, 27) = 0.584, p = 0.451; FTime (2, 27) = 1.27, p = 0.297	week1, t(27) =-1.4192, P =1.67e-01; week2, t(27) = 0.0971, P =9.23e-01; week4, t(27) =-0.0209, P =9.83e-01
S7c-Caput	naive	male	AAV-hSyn::19b, Week 1, n = 5; AAV-hSyn::19b, Week 2, n = 5; AAV-hSyn::19b, Week 4, n = 6; AAV-hSyn::Scr, Week 1, n = 5; AAV-hSyn::Scr, Week 2, n = 6; AAV-hSyn::Scr, Week 4, n = 6	Two-way ANOVA, aov(formula = as.formula(paste(test, "~ Group*Time")), data = DATA)	FGroup:Time (2, 27) = 0.441, p = 0.648; FGroup (1, 27) = 0.46, p = 0.504; FTime (2, 27) = 0.053, p = 0.948	week1, t(27) =-0.563, P =5.78e-01; week2, t(27) =-0.970, P =3.41e-01; week4, t(27) = 0.305, P =7.63e-01
S7c-Cauda	naive	male	AAV-hSyn::19b, Week 1, n = 5; AAV-hSyn::19b, Week 2, n = 5; AAV-hSyn::19b, Week 4, n = 6; AAV-hSyn::Scr, Week 1, n = 5; AAV-hSyn::Scr, Week 2, n = 6; AAV-hSyn::Scr, Week 4, n = 6	Two-way ANOVA, aov(formula = as.formula(paste(test, "~ Group*Time")), data = DATA)	FGroup:Time (2, 27) = 6.358, p = 0.00546; FGroup (1, 27) = 25.312, p = 2.8e-05; FTime (2, 27) = 6.024, p = 0.00687	week1, t(27) =0.218, P =8.29e-01; week2, t(27) =2.716, *P =1.14e-02; week4, t(27) =5.518, ***P =7.59e-06	week2, t(27) =2.716, *P =1.14e-02; week4, t(27) =5.518, ***P =7.59e-06
S9c-NAc.EV	naive	male	AAV-hSyn::19b, Week 1, n = 5; AAV-hSyn::19b, Week 2, n = 5; AAV-hSyn::19b, Week 4, n = 6; AAV-hSyn::Scr, Week 1, n = 5; AAV-hSyn::Scr, Week 2, n = 6; AAV-hSyn::Scr, Week 4, n = 6	Two-way ANOVA, aov(formula = as.formula(paste(test, "~ Group*Time")), data = DATA)	FGroup:Time (2, 27) = 4.254, p = 0.0248; FGroup (1, 27) = 48.045, p = 1.89e-07; FTime (2, 27) = 4.256, p = 0.0247	week1, t(27) =1.73, P =9.58e-02; week2, t(27) =3.85, ***P =6.53e-04; week4, t(27) =6.21, ***P =1.22e-06	week2, t(27) =3.85, ***P =6.53e-04; week4, t(27) =6.21, ***P =1.22e-06
S9d-Plasma.EV	naive	male	AAV-hSyn::19b, Week 1, n = 5; AAV-hSyn::19b, Week 2, n = 5; AAV-hSyn::19b, Week 4, n = 6; AAV-hSyn::Scr, Week 1, n = 5; AAV-hSyn::Scr, Week 2, n = 6; AAV-hSyn::Scr, Week 4, n = 6	Two-way ANOVA, aov(formula = as.formula(paste(test, "~ Group*Time")), data = DATA)	FGroup:Time (2, 27) = 1.01, p = 0.378; FGroup (1, 27) = 0.889, p = 0.354; FTime (2, 27) = 0.412, p = 0.667	week1, t(27) = 0.0616, P =9.51e-01; week2, t(27) =-1.6923, P =1.02e-01; week4, t(27) = 0.0318, P =9.75e-01
S9d-Testis.EV	naive	male	AAV-hSyn::19b, Week 1, n = 5; AAV-hSyn::19b, Week 2, n = 5; AAV-hSyn::19b, Week 4, n = 6; AAV-hSyn::Scr, Week 1, n = 5; AAV-hSyn::Scr, Week 2, n = 6; AAV-hSyn::Scr, Week 4, n = 6	Two-way ANOVA, aov(formula = as.formula(paste(test, "~ Group*Time")), data = DATA)	FGroup:Time (2, 27) = 0.004, p = 0.996; FGroup (1, 27) = 0.202, p = 0.657; FTime (2, 27) = 3.841, p = 0.034	week1, t(27) =0.338, P =7.38e-01; week2, t(27) =0.276, P =7.85e-01; week4, t(27) =0.232, P =8.19e-01
S9d-Caput.EV	naive	male	AAV-hSyn::19b, Week 1, n = 5; AAV-hSyn::19b, Week 2, n = 5; AAV-hSyn::19b, Week 4, n = 6; AAV-hSyn::Scr, Week 1, n = 5; AAV-hSyn::Scr, Week 2, n = 6; AAV-hSyn::Scr, Week 4, n = 6	Two-way ANOVA, aov(formula = as.formula(paste(test, "~ Group*Time")), data = DATA)	FGroup:Time (2, 27) = 0.72, p = 0.496; FGroup (1, 27) = 0.219, p = 0.644; FTime (2, 27) = 0.791, p = 0.464	week1, t(27) =-1.24e-15, P =1.00e+00; week2, t(27) = 4.66e-01, P =6.45e-01; week4, t(27) =-1.20e+00, P =2.42e-01
S9d-Cauda.EV	naive	male	AAV-hSyn::19b, Week 1, n = 5; AAV-hSyn::19b, Week 2, n = 5; AAV-hSyn::19b, Week 4, n = 6; AAV-hSyn::Scr, Week 1, n = 5; AAV-hSyn::Scr, Week 2, n = 6; AAV-hSyn::Scr, Week 4, n = 6	Two-way ANOVA, aov(formula = as.formula(paste(test, "~ Group*Time")), data = DATA)	FGroup:Time (2, 27) = 9.784, p = 0.000637; FGroup (1, 27) = 15.427, p = 0.000536; FTime (2, 27) = 8.624, p = 0.00127	week1, t(27) =-0.120, P =9.05e-01; week2, t(27) = 0.692, P =4.95e-01; week4, t(27) = 5.820, ***P =3.4e-06	week4, t(27) = 5.820, ***P =3.4e-06
S7d-NAc vs Testis	naive	male	AAV-hSyn::19b, n = 16; AAV-hSyn::Scr, n = 17	1. Correlations were calculated using Pearson's correlation coefficient: r = cov(X, Y) / (sd(X) * sd(Y)); 2. P-values were calculated using Fisher's Z-transformation: Z = 0.5 * ln((1 + r) / (1 - r)); 3. The Z-statistic for group comparisons was calculated as: Z = (Z1 - Z2) / sqrt(SE1^2 + SE2^2)	Scr , R = -0.419 , P = 9.44e-02; 19b , R = 0.077 , P = 7.77e-01	NAc vs. Testis , 19b vs. scr, Z= -1.36 , p = 0.174
S7d-NAc vs Caput	naive	male	AAV-hSyn::19b, n = 16; AAV-hSyn::Scr, n = 17	1. Correlations were calculated using Pearson's correlation coefficient: r = cov(X, Y) / (sd(X) * sd(Y)); 2. P-values were calculated using Fisher's Z-transformation: Z = 0.5 * ln((1 + r) / (1 - r)); 3. The Z-statistic for group comparisons was calculated as: Z = (Z1 - Z2) / sqrt(SE1^2 + SE2^2)	Scr , R = 0.0794 , P = 7.62e-01; 19b , R = 0.2652 , P = 3.21e-01	NAc vs. Caput , 19b vs. scr, Z= -0.499 , p = 0.618
S7d-NAc vs Cauda	naive	male	AAV-hSyn::19b, n = 16; AAV-hSyn::Scr, n = 17	1. Correlations were calculated using Pearson's correlation coefficient: r = cov(X, Y) / (sd(X) * sd(Y)); 2. P-values were calculated using Fisher's Z-transformation: Z = 0.5 * ln((1 + r) / (1 - r)); 3. The Z-statistic for group comparisons was calculated as: Z = (Z1 - Z2) / sqrt(SE1^2 + SE2^2)	Scr , R = 0.407 , P = 1.05e-01; 19b , R = 0.656 , ** P = 5.78e-03	NAc vs. Cauda , 19b vs. scr, Z= -0.919 , p = 0.358
S7e - Liver	naive	male	AAV-hSyn::19b, n = 4; AAV-hSyn::Scr, n = 4	Welch Two Sample t-test, data: Liver by Group	t = -0.022176, df = 3.0895, p-value = 0.9837	AAV-hSyn::19b vs. AAV-hSyn::Scr: t = -0.022176, df = 3.0895, p-value = 0.9837
S7e - LN	naive	male	AAV-hSyn::19b, n = 4; AAV-hSyn::Scr, n = 4	Welch Two Sample t-test, data: LN by Group	t = -0.86433, df = 3.663, p-value = 0.4403	AAV-hSyn::19b vs. AAV-hSyn::Scr: t = -0.86433, df = 3.663, p-value = 0.4403
S7e - Spleen	naive	male	AAV-hSyn::19b, n = 4; AAV-hSyn::Scr, n = 4	Welch Two Sample t-test, data: Spleen by Group	t = 0.40024, df = 4.535, p-value = 0.7071	AAV-hSyn::19b vs. AAV-hSyn::Scr: t = 0.40024, df = 4.535, p-value = 0.7071
S7e - Blood	naive	male	AAV-hSyn::19b, n = 4; AAV-hSyn::Scr, n = 4	Welch Two Sample t-test, data: Blood by Group	t = -0.025524, df = 5.9505, p-value = 0.9805	AAV-hSyn::19b vs. AAV-hSyn::Scr: t = -0.025524, df = 5.9505, p-value = 0.9805
S7e - mPFC	naive	male	AAV-hSyn::19b, n = 4; AAV-hSyn::Scr, n = 4	Welch Two Sample t-test, data: mPFC by Group	t = 2.7281, df = 5.4017, p-value = 0.03816	AAV-hSyn::19b vs. AAV-hSyn::Scr: t = 2.7281, df = 5.4017, p-value = 0.03816	*
S7e - NAc	naive	male	AAV-hSyn::19b, n = 4; AAV-hSyn::Scr, n = 4	Welch Two Sample t-test, data: NAc by Group	t = 3.644, df = 3.0001, p-value = 0.03564	AAV-hSyn::19b vs. AAV-hSyn::Scr: t = 3.644, df = 3.0001, p-value = 0.03564	*
S8c - Nac	naive	male	AAV-hSyn::19b, n = 4	One Sample t-test	t = 5.3305, df = 3, p-value = 0.0129	Average expression = 49.2 95% CI = [ 20.40838 77.91661 ] ,p = 0.0129	*
S8c - mPFC	naive	male	AAV-hSyn::19b, n = 4	One Sample t-test	t = 4.2335, df = 3, p-value = 0.02412	Average expression = 6.66 95% CI = [ 2.405481 10.916562 ] ,p = 0.0241	*
S8c - liver	naive	male	AAV-hSyn::19b, n = 4	One Sample t-test	t = 1.751, df = 3, p-value = 0.1782	Average expression = 1.21 95% CI = [ 0.8280875 1.5924945 ] ,p = 0.178
S8c - lymph.node	naive	male	AAV-hSyn::19b, n = 4	One Sample t-test	t = 16.035, df = 3, p-value = 0.0005275	Average expression = 1.25 95% CI = [ 1.197228 1.294900 ] ,p = 0.000527	***
S8c - spleen	naive	male	AAV-hSyn::19b, n = 4	One Sample t-test	t = 1.5524, df = 3, p-value = 0.2184	Average expression = 1.16 95% CI = [ 0.8320567 1.4878161 ] ,p = 0.218
S8c - blood	naive	male	AAV-hSyn::19b, n = 4	One Sample t-test	t = 1.9162, df = 3, p-value = 0.1512	Average expression = 1.06 95% CI = [ 0.9580101 1.1690837 ] ,p = 0.151
S8c - testis	naive	male	AAV-hSyn::19b, n = 4	One Sample t-test	t = -0.27915, df = 3, p-value = 0.7983	Average expression = 0.984 95% CI = [ 0.80649 1.16230 ] ,p = 0.798
S8c - caput	naive	male	AAV-hSyn::19b, n = 4	One Sample t-test	t = -10.452, df = 3, p-value = 0.00187	Average expression = 0.97 95% CI = [ 0.9607773 0.9790878 ] ,p = 0.00187	**
S8c - cauda	naive	male	AAV-hSyn::19b, n = 4	One Sample t-test	t = 0.68184, df = 3, p-value = 0.5443	Average expression = 1.02 95% CI = [ 0.9428708 1.0882841 ] ,p = 0.544
S8c - lymph.node	naive	male	AAV-hSyn::19b, n = 4	One Sample t-test	t = 16.035, df = 3, p-value = 0.0005275	Average expression = 1.25 ,p = 0.000527	***
S8c - spleen	naive	male	AAV-hSyn::19b, n = 4	One Sample t-test	t = 1.5524, df = 3, p-value = 0.2184	Average expression = 1.16 ,p = 0.218
S8c - blood	naive	male	AAV-hSyn::19b, n = 4	One Sample t-test	t = 1.9162, df = 3, p-value = 0.1512	Average expression = 1.06 ,p = 0.151
S8c - testis	naive	male	AAV-hSyn::19b, n = 4	One Sample t-test	t = -0.27915, df = 3, p-value = 0.7983	Average expression = 0.984 ,p = 0.798
S8c - caput	naive	male	AAV-hSyn::19b, n = 4	One Sample t-test	t = -10.452, df = 3, p-value = 0.00187	Average expression = 0.97 ,p = 0.00187	**
S8c - cauda	naive	male	AAV-hSyn::19b, n = 4	One Sample t-test	t = 0.68184, df = 3, p-value = 0.5443	Average expression = 1.02 ,p = 0.544
S8d	naive	male	n = 8	lm(formula = as.formula(paste(test, " ~ log10C")), data = DATA)	Formula：y = 37.3 + -3.46 * x, Efficiency(%) = 94.491%, R2 = 0.998	(Intercept), t(6) = 146.86222,***, p = 6.72e-12;log10C, t(6) = -57.01742,***, p = 1.96e-09
S8e	naive	male	n = 8	lm(formula = as.formula(paste(test, " ~ log10C")), data = DATA)	Formula：y = 36.6 + -3.5 * x, Efficiency(%) = 93.199%, R2 = 0.999	(Intercept), t(6) = 180.62722,***, p = 1.94e-12;log10C, t(6) = -72.18902,***, p = 4.76e-10
S8f	naive	male	n = 8	lm(formula = as.formula(paste(test, " ~ log10C")), data = DATA)	Formula：y = 35 + -3.49 * x, Efficiency(%) = 93.571%, R2 = 0.997	(Intercept), t(6) = 100.72235,***, p = 6.45e-11;log10C, t(6) = -42.00716,***, p = 1.22e-08
S8g - ctrl	naive	male	n = 6	One Sample t-test	t = NaN, df = 5, p-value = NA	Average expression = 0 ,p = NaN
S8g - liver.19b	naive	male	n = 6	One Sample t-test	t = 1, df = 5, p-value = 0.3632	Average expression = 22.3 ,p = 0.363
S8g - LN.19b	naive	male	n = 6	One Sample t-test	t = NaN, df = 5, p-value = NA	Average expression = 0 ,p = NaN
S8g - spleen.19b	naive	male	n = 6	One Sample t-test	t = 1, df = 5, p-value = 0.3632	Average expression = 13.5 ,p = 0.363
S8g - blood.19b	naive	male	n = 6	One Sample t-test	t = NaN, df = 5, p-value = NA	Average expression = 0 ,p = NaN
S8g - testis.19b	naive	male	n = 6	One Sample t-test	t = NaN, df = 5, p-value = NA	Average expression = 0 ,p = NaN
S8g - caput.19b	naive	male	n = 6	One Sample t-test	t = 1, df = 5, p-value = 0.3632	Average expression = 27.4 ,p = 0.363
S8g - cauda.19b	naive	male	n = 6	One Sample t-test	t = NaN, df = 5, p-value = NA	Average expression = 0 ,p = NaN
S8g - str.19b	naive	male	n = 6	One Sample t-test	t = 2.669, df = 5, p-value = 0.0444	Average expression = 440 ,p = 0.0444	*
S8g - mpfc.19b	naive	male	n = 6	One Sample t-test	t = 2.0428, df = 5, p-value = 0.09652	Average expression = 1659 ,p = 0.0965
S8g - nac.19b	naive	male	n = 6	One Sample t-test	t = 3.2448, df = 5, p-value = 0.02283	Average expression = 9183 ,p = 0.0228	*
S8h - ctrl	naive	male	n = 6	One Sample t-test	t = NaN, df = 5, p-value = NA	Average expression = 0 ,p = NaN
S8h - liver.19b	naive	male	n = 6	One Sample t-test	t = NaN, df = 5, p-value = NA	Average expression = 0 ,p = NaN
S8h - LN.19b	naive	male	n = 6	One Sample t-test	t = NaN, df = 5, p-value = NA	Average expression = 0 ,p = NaN
S8h - spleen.19b	naive	male	n = 6	One Sample t-test	t = NaN, df = 5, p-value = NA	Average expression = 0 ,p = NaN
S8h - blood.19b	naive	male	n = 6	One Sample t-test	t = NaN, df = 5, p-value = NA	Average expression = 0 ,p = NaN
S8h - testis.19b	naive	male	n = 6	One Sample t-test	t = NaN, df = 5, p-value = NA	Average expression = 0 ,p = NaN
S8h - caput.19b	naive	male	n = 6	One Sample t-test	t = NaN, df = 5, p-value = NA	Average expression = 0 ,p = NaN
S8h - cauda.19b	naive	male	n = 6	One Sample t-test	t = NaN, df = 5, p-value = NA	Average expression = 0 ,p = NaN
S8h - str.19b	naive	male	n = 6	One Sample t-test	t = 1, df = 5, p-value = 0.3632	Average expression = 27.6 ,p = 0.363
S8h - mpfc.19b	naive	male	n = 6	One Sample t-test	t = 2.7409, df = 5, p-value = 0.04075	Average expression = 503 ,p = 0.0407	*
S8h - nac.19b	naive	male	n = 6	One Sample t-test	t = 2.4954, df = 5, p-value = 0.0548	Average expression = 1607 ,p = 0.0548
S8i - ctrl	naive	male	n = 6	One Sample t-test	t = NaN, df = 5, p-value = NA	Average expression = 0 ,p = NaN
S8i - liver.19b	naive	male	n = 6	One Sample t-test	t = NaN, df = 5, p-value = NA	Average expression = 0 ,p = NaN
S8i - LN.19b	naive	male	n = 6	One Sample t-test	t = 1, df = 5, p-value = 0.3632	Average expression = 1.4 ,p = 0.363
S8i - spleen.19b	naive	male	n = 6	One Sample t-test	t = 1, df = 5, p-value = 0.3632	Average expression = 1.74 ,p = 0.363
S8i - blood.19b	naive	male	n = 6	One Sample t-test	t = 1, df = 5, p-value = 0.3632	Average expression = 0.728 ,p = 0.363
S8i - testis.19b	naive	male	n = 6	One Sample t-test	t = NaN, df = 5, p-value = NA	Average expression = 0 ,p = NaN
S8i - caput.19b	naive	male	n = 6	One Sample t-test	t = NaN, df = 5, p-value = NA	Average expression = 0 ,p = NaN
S8i - cauda.19b	naive	male	n = 6	One Sample t-test	t = NaN, df = 5, p-value = NA	Average expression = 0 ,p = NaN
S8i - str.19b	naive	male	n = 6	One Sample t-test	t = 1.8104, df = 5, p-value = 0.13	Average expression = 55.7 ,p = 0.13
S8i - mpfc.19b	naive	male	n = 6	One Sample t-test	t = 1.7977, df = 5, p-value = 0.1321	Average expression = 248 ,p = 0.132
S8i - nac.19b	naive	male	n = 6	One Sample t-test	t = 2.5435, df = 5, p-value = 0.05167	Average expression = 1203 ,p = 0.0517
S9b - NAc	naive	male	GW4869, n = 7; Veh, n = 9	Welch Two Sample t-test, data: NAc by Group	t = -1.4407, df = 12.972, p-value = 0.1734	GW4869 vs. Veh: t = -1.4407, df = 12.972, p-value = 0.1734
S9b - Testis	naive	male	GW4869, n = 7; Veh, n = 9	Welch Two Sample t-test, data: Testis by Group	t = -0.071129, df = 7.6219, p-value = 0.9451	GW4869 vs. Veh: t = -0.071129, df = 7.6219, p-value = 0.9451
S9b - Caput	naive	male	GW4869, n = 7; Veh, n = 9	Welch Two Sample t-test, data: Caput by Group	t = 0.58, df = 8.8749, p-value = 0.5763	GW4869 vs. Veh: t = 0.58, df = 8.8749, p-value = 0.5763
S9b - Cauda	naive	male	GW4869, n = 7; Veh, n = 9	Welch Two Sample t-test, data: Cauda by Group	t = -7.4223, df = 13.918, p-value = 3.356e-06	GW4869 vs. Veh: t = -7.4223, df = 13.918, p-value = 3.356e-06	***
S10a	naive	male	n = 6	lm(formula = Ct ~ log10(Concentration..nM.), data = mydata)	Formula：y = 7.05 + -3.19 * x, Efficiency(%) = 105.644%, R2 = 1	(Intercept), t(4) = 46.88039,***, p = 1.24e-06;log10(Concentration..nM.), t(4) = -136.63920,***, p = 1.72e-08
S11a	NA	NA	TUD-control, n = 13; TUD-mir-19b, n = 13	Welch Two Sample t-test, data: Value by Group	t = -3.0799, df = 20.695, p-value = 0.005747	TUD-control vs. TUD-mir-19b: t = -3.0799, df = 20.695, p-value = 0.005747	**
2d-dosage	F1	male	Heroin-SA-sired F1, n = 12 (from 4 litters); Heroin-Yoke-sired F1, n = 9 (from 4 litters); Saline-SA-sired F1, n = 10 (from 5 litters); Saline-Yoke-sired F1, n = 8 (from 2 litters)	Linear mixed model fit by REML. t-tests use Satterthwaite's method ['lmerModLmerTest']; Formula: Response ~ Drug * DeliveryMethod * Dose + (1 | ParentID/IndividualID)	Fixed effects, FDrug:DeliveryMethod:Dose(7, 242.226) = 0.598, p = 0.7574; FDrug:DeliveryMethod(1, 35.089) = 1.253, p = 0.2706; Parrent effects, Chisq(1) = 0, Pr(>Chisq) = 1e+00	Heroin SA - Saline SA sired F1, P = 0.25; Heroin SA - Heroin Yoke sired F1, P = 0.37; Heroin Yoke - Saline Yoke sired F1, P = 1.00 ; 0 ug*kg/inf,Heroin SA - Saline SA sired F1, P = 1.0000; 0 ug*kg/inf,Heroin SA - Heroin Yoke sired F1, P = 1.0000; 0 ug*kg/inf,Heroin Yoke - Saline Yoke sired F1, P = 1.0000; 2 ug*kg/inf,Heroin SA - Saline SA sired F1, P = 1.0000; 2 ug*kg/inf,Heroin SA - Heroin Yoke …	20 ug*kg/inf,Heroin SA - Saline SA sired F1, **P = 0.0069; 20 ug*kg/inf,Heroin SA - Heroin Yoke sired F1, *P = 0.0159; 27 ug*kg/inf,Heroin SA - Saline SA sired F1, *P = 0.0313
5e-infusions	F1	male	HSA-F1-AAV-19b, n = 9; HSA-F1-AAV-Scr, n = 11; SSA-sired F1, n = 11	Linear mixed model fit by REML. t-tests use Satterthwaite's method ['lmerModLmerTest']; Formula: Response ~ Group * FRTestType + (1 | ParentID/IndividualID)	FGroup:FRTestType(4, 513.908) = 11.721, p = 4.06e-09; FFRTestType(2, 513.907) = 72.206, p = <2e-16; FGroup(2, 29.036) = 4.075, p = 0.0276; Parrent effects, Chisq(44) = 125.293069772784, Pr(>Chisq) = 9.81e-10	(HSA-F1-AAV-19b) - (HSA-F1-AAV-Scr), P =4.97e-01; (HSA-F1-AAV-19b) - (SSA-sired F1), P =7.14e-01; (HSA-F1-AAV-Scr) - (SSA-sired F1), P =9.28e-01; (HSA-F1-AAV-19b) - (HSA-F1-AAV-Scr), *P =1.78e-02; (HSA-F1-AAV-19b) - (SSA-sired F1), P =2.54e-01; (HSA-F1-AAV-Scr) - (SSA-sired F1), ***P =7.96e-04; (HSA-F1-AAV-19b) - (HSA-F1-AAV-Scr), P =8.88e-01; (HSA-F1-AAV-19b) - (SSA-sired F1), P =1.08e-01; (HSA-…	(HSA-F1-AAV-19b) - (HSA-F1-AAV-Scr), *P =1.78e-02; (HSA-F1-AAV-Scr) - (SSA-sired F1), ***P =7.96e-04; (HSA-F1-AAV-Scr) - (SSA-sired F1), *P =3.29e-02
5e-infusions	F1	male	HSA-F1-AAV-19b, n = 9; HSA-F1-AAV-Scr, n = 11; SSA-sired F1, n = 11	Linear mixed model fit by REML. t-tests use Satterthwaite's method ['lmerModLmerTest']; Formula: Response ~ Group * FRTestType + (1 | IndividualID)	FGroup:FRTestType(4, 513.908) = 11.721, p = 4.06e-09; FGroup(2, 29.036) = 4.075, p = 0.0276	FR1, (HSA-F1-AAV-19b) - (HSA-F1-AAV-Scr), P =4.88e-01; FR1, (HSA-F1-AAV-19b) - (SSA-sired F1), P =7.05e-01; FR1, (HSA-F1-AAV-Scr) - (SSA-sired F1), P =9.27e-01; FR5_Post, (HSA-F1-AAV-19b) - (HSA-F1-AAV-Scr), *P =1.46e-02; FR5_Post, (HSA-F1-AAV-19b) - (SSA-sired F1), P =2.24e-01; FR5_Post, (HSA-F1-AAV-Scr) - (SSA-sired F1), ***P =7.28e-05; FR5_Pre, (HSA-F1-AAV-19b) - (HSA-F1-AAV-Scr), P =8.84e-01;…	FR5_Post, (HSA-F1-AAV-19b) - (HSA-F1-AAV-Scr), *P =1.46e-02; FR5_Post, (HSA-F1-AAV-Scr) - (SSA-sired F1), ***P =7.28e-05; FR5_Pre, (HSA-F1-AAV-Scr) - (SSA-sired F1), *P =2.12e-02
S4e	F1	male	HSA-sired-F1, n = 10; HYoke-sired-F1, n = 8; SSA-sired-F1, n = 8	One-way ANOVA,P value adjustment method: bonferroni	F(2, 24) = 5.073, p = 0.015	HYoke-sired-F1 vs HSA-sired-F1, p = 0.7; SSA-sired-F1 vs HSA-sired-F1*, p = 0.012; SSA-sired-F1 vs HYoke-sired-F1, p = 0.249;	SSA-sired-F1 vs HSA-sired-F1*, p = 0.012;

## Sheet: S1a-FR
Group	ID	Day1	Day2	Day3	Day4	Day5	Day6	Day7	Day8	Day9	Day10	Day11	Day12	Day13	Day14	Day15	Day16	Day17	Day18	Day19	Day20	Day21	Day22	Day23	Day24	Day25	Day26	Day27	Day28	Day29	Day30
	Paradigm	FR1	FR1	FR1	FR1	FR1	FR5	FR5	FR5	FR5	FR5	FR5	FR5	FR5	FR5	FR5	FR5	FR5	FR5	FR5	FR5	FR5	FR5	FR5	FR5	FR5	FR5	FR5	FR5	FR5	FR5
Saline	1	63	14	8	7	7	11	6	16	10	10	4	15	3	1	1	0	2	1	0	0	0	4	8	4	71	4	0	0	1	0
Saline	2	29	7	8	4	7	2	57	19	7	14	8	6	8	5	4	10	20	11	17	6	12	10	8	28	75	20	16	15	7	5
Saline	3	21	8	5	4	3	5	6	1	5	1	9	5	4	4	6	0	0	7	0	1	1	0	17	48	61	12	17	3	4	16
Saline	4	22	35	1	3	3	1	0	1	5	1	8	4	1	2	1	0	11	28	5	6	0	6	3	28	18	3	10	11	13	6
Saline	5	47	11	11	8	11	5	3	5	1	8	9	11	8	6	5	0	0	3	1	3	0	19	1	25	24	3	3	3	2	2
Saline	6	5	50	65	4	5	10	16	21	7	15	5	10	3	15	2	2	2	1	3	3	17	14	12	50	47	14	7	4	6	8
Saline	7	80	49	8	18	6	0	19	13	8	28	34	54	37	36	37	18	27	30	39	30	53	34	48	27	29	21	32	12	11	28
Saline	8	74	5	1	5	0	0	3	1	0	2	3	1	1	0	4	17	1	10	3	8	25	4	6	5	7	10	8	0	0	4
Saline	9	61	17	7	3	1	2	2	5	2	2	6	5	19	15	13	5	7	5	3	3	2	18	8	5	4	4	9	4	0	2
Saline	10	119	18	9	6	4	5	1	0	4	5	4	5	6	0	6	2	2	1	9	9	0	1	4	7	10	5	4	37	15	16
Saline	11	99	81	44	23	36	45	40	17	13	15	91	34	28	16	24	34	26	15	21	35	32	72	51	30	43	21	31	19
Saline	12	58	84	20	11	24	32	6	11	16	6	24	15	22	12	8	9	16	25	29	19	20	5	14	5	15	14	15	7
Saline	13	99	34	12	11	10	6	1	2	5	0	4	4	2	4	9	12	5	4	2	1	2	0	1	2	1	3	1	2
Saline	14	73	19	23	11	17	13	16	2	18	17	10	11	8	6	10	9	4	5	4	2	5	13	12	8	7	16	23	10
Saline	15	94	9	5	4	6	12	43	3	2	6	9	0	4	0	0	0	1	0	4	0	1	5	2	1	4	0	0	0
Saline	16	57	27	7	15	15	20	10	5	11	2	6	3	13	7	4	0	1	2	1	0	11	1	3	5	1	1	0	1	3	2
Saline	17	67	18	6	8	4	16	7	25	14	10	25	19	8	1	7	12	6	11	11	11	5	7	6	5	4	6	5	9	4	5
Saline	18	103	45	19	7	2	30	30	10	3	2	15	10	9	7	0	11	4	1	10	11	11	2	4	7	4	10	9	20	2	5
Saline	19	42	23	10	9	2	12	5	5	2	1	7	2	1	3	3	5	8	5	3	4	0	5	1	0	3	5	4	15	3	6
Saline	20	42	27	4	5	2	4	4	3	20	15	16	10	15	11	5	2	1	2	11	3	1	3	1	2	6	5	1	2	0	7
Saline	21	49	14	3	6	3	5	12	12	4	10	16	12	20	20	6	1	8	7	1	1	1	0	2	5	2	2	0	8	1	2
Saline	22	63	16	11	9	8	16	8	10	22	7	15	1	13	4	9	18	17	19	61	45	45	18	29	26	46	24	32	24	20	4
Saline	23	85	14	7	6	1	20	5	25	5	2	3	4	12	4	2	6	11	21	22	12	12	8	0	5	3	6	7	34	9	3
Saline	24	57	13	4	3	2	3	0	3	3	4	4	3	4	1	1	2	0	1	5	5	5	1	3	10	0	0	1	2	0	8
Saline	25	63	12	7	4	4	6	10	3	3	6	6	11	7	5	2	1	4	2	2	3	19	8	2	2	3	5	10	1	2	0
Saline	26	109	54	15	12	15	20	14	8	0	1	2	0	38	94	25	5	0	1	5	11	15	1	2	2	0	0	13	1	5	2
Saline	27	44	17	7	8	13	25	3	5	9	20	12	0	4	7	8	10	4	2	1	6	6	6	5	4	21	7	7	4	7	1
Saline	28	0	0	0	0	0	0	0	0	0	0	0	0	0	0	0	0	0	0	0	0	0	0	0	0	0	0	0	0	0	0
Saline	29	105	73	40	22	20	14	6	21	4	8	7	8	10	6	7	5	5	6	4	1	9	10	10	9	15	13	5	0	4	4
Saline	30	0	0	0	0	0	0	0	0	0	0	0	0	0	0	0	0	0	0	0	0	0	0	0	0	0	0	0	0	0	0
Saline	31	51	9	4	5	4	12	4	11	4	5	5	6	16	27	24	20	10	12	10	15	4	37	17	15	31	16	15	14	43	18
Saline	32	66	18	6	8	5	15	6	10	12	14	18	12	9	18	10	10	14	7	8	4	14	12	9	29	26	11	12	10	20	16
Saline	33	84	10	4	4	2	3	9	8	14	5	10	11	4	6	1	4	5	3	7	7	8	5	5	5	8	33	10	17	13	2
Saline	34	22	15	12	9	3	1	14	5	9	12	8	3	27	11	14	50	4	6	10	5	2	7	4	10	11	8	2	7	16	10
Saline	35	10	4	3	14	1	10	19	24	26	1	15	21	6	7	4	1	0	4	22	2	3	37	14	6	8	14	5	7	7	9
Saline	36	47	26	35	14	23	23	95	11	21	73	23	33	19	4	28	6	20	3	3	15	15	11	11	2	8	10	15	15	17	25
Saline	37	11	8	6	11	8	7	2	1	0	1	15	2	1	17	17	2	34	36	9	1	19	50	4	7	12	24	5	21	3	38
Saline	38	27	8	5	4	0	3	15	8	4	9	3	10	4	10	4	17	23	1	6	3	4	26	26	16	2	5	18	13	18	9
Saline	39	38	19	7	7	3	1	0	7	5	28	6	20	2	10	8	17	4	17	5	33	1	11	1	1	22	5	12	42	28	12
Saline	40	23	22	12	7	4	11	24	3	2	43	20	9	2	43	7	19	20	15	3	18	22	16	13	14	4	7	3	4	11	11
Heroin	41	54	33	9	9	11	27	22	14	5	8	8	2	2	27	10	0	3	4	2	1	16	3	26	43	94	65	35	61	53	10
Heroin	42	34	14	6	6	4	15	8	10	19	35	76	87	133	89	75	103	97	72	60	2	46	32	88	112	137	108	76	100	94	91
Heroin	43	0	0	1	0	0	0	0	0	0	0	0	0	0	0	0	0	0	0	0	0	1	0	0	13	0	7	4	3	10	0
Heroin	44	50	45	3	9	7	7	35	84	67	48	51	51	64	6	45	73	57	35	66	64	77	108	103	97	142	130	93	97	69	62
Heroin	45	53	37	27	46	27	36	100	81	100	103	37	29	37	7	114	162	121	108	136	109	117	108	192	210	181	141	117	63	65	112
Heroin	46	33	31	5	11	6	15	9	9	16	3	12	11	1	2	0	5	4	2	2	6	6	39	21	70	47	92	15	6	6	5
Heroin	47	67	40	34	23	22	23	55	105	116	102	137	159	121	146	180	150	142	138	139	107	159	119	241	207	261	204	156	147	141	99
Heroin	48	70	23	16	20	12	12	41	98	102	82	84	83	97	11	92	136	110	100	104	77	93	246	140	211	72	96	89	87	63	64
Heroin	49	37	51	18	24	30	59	63	127	112	126	169	211	168	193	150	50	211	222	242	242	189	259	312	316	269	255	245	264	274	263
Heroin	50	74	38	25	24	23	42	32	100	84	82	81	149	94	105	114	63	96	98	135	34	82	85	117	135	113	40	80	22	75	53
Heroin	51	46	23	42	10	15	74	66	106	118	65	32	44	61	64	5	26	17	27	50	43	11	41	44	37	41	44	9	54	7	15
Heroin	52	73	18	34	37	33	62	59	110	78	125	66	79	56	91	87	260	59	131	31	0	146	166	173	158	227	197	236	380	158	160
Heroin	53	84	75	81	38	30	96	79	204	169	186	178	177	180	160	128	168	214	93	111	90	254	117	65	163	124	66	115	137	64	102
Heroin	54	43	57	75	212	65	63	160	145	353	279	360	351	304	296	122	120	118	123	135	32	56	64	53	119	277	272	290	240	93	195
Heroin	55	61	41	31	118	28	20	54	59	112	127	111	117	148	176	135	157	169	158	271	98	192	154	161	191	172	157	157	144	201	238
Heroin	56	23	32	40	65	20	24	66	37	66	71	66	82	66	46	11	56	72	59	20	15	66	64	74	120	68	48	49	76	72	68
Heroin	57	91	62	248	200	98	205	169	233	272	318	373	395	353	341	312	229	254	302	281	261	305	338	314	395	287	308	312	418	336	333
Heroin	58	55	45	23	34	52	0	124	106	91	142	166	168	212	225	266	188	252	243	249	232	272	222	190	169	204	241	265	274	253	266
Heroin	59	55	16	24	17	13	0	81	136	168	54	239	49	110	114	176	165	164	162	306	188	142	115	148	180	185	202	215	185	184	201
Heroin	60	62	65	79	120	64	179	159	288	277	256	275	300	272	296	265	237	231	319	289	291	326	317	283	309	314	329	278	344	331	344
Heroin	61	48	7	3	4	4	0	19	7	5	6	0	2	1	230	176	112	125	122	127	85	94	107	96	312	90	95	149	162	129	119
Heroin	62	34	25	20	16	22	51	43	76	46	51	35	49	28	29	49	43	57	71	79	68	72	66	63	70	62	67	85	157	49	50
Heroin	63	43	40	18	32	21	0	56	79	62	64	58	91	84	90	95	91	85	89	106	131	122	125	84	100	101	109	113	102	4	90
Heroin	64	50	42	17	11	25	0	86	75	94	98	112	97	119	100	89	101	93	197	149	76	45	23	14	24	31	38	12	78	72	73
Heroin	65	73	23	23	18	26	73	58	129	109	93	93	90	89	75	64	90	77	97	120	132	117	121	127	131	257	91	93	123	54	53
Heroin	66	103	28	25	31	32	65	99	108	107	105	226	199	338	186	209	211	191	210	222	208	258	230	232	246	247	225	232	243	237	241
Heroin	67	77	38	23	10	4	7	20	26	48	54	25	72	45	36	61	69	89	87	79	64	69	72	62	83	75	96	79	89	84	86
Heroin	68	52	31	36	23	44	28	97	65	109	64	82	97	100	102	112	154	117	108	202	154	97	108	97	127	145	139	130	122	131	128
Heroin	69	75	53	17	9	24	41	60	91	63	71	79	80	70	85	81	90	68	91	62	50	68	63	69	74	66	68	79	79	73	62
Heroin	70	43	17	10	11	5	14	6	9	2	4	3	7	0	9	21	16	47	65	76	72	68	69	92	90	73	82	93	86	104	71
Heroin	71	32	29	3	49	8	3	11	1	4	0	2	1	5	25	32	49	32	99	132	88	39	73	36	36	50	74	109	115	113	71
Heroin	72	38	24	19	19	90	85	100	79	92	118	107	109	113	108	94	81	350	108	114	135	122	140	120	114	155	138	151	119
Heroin	73	51	17	26	21	93	126	63	91	82	97	103	83	94	83	75	60	115	105	105	350	340	245	185	195	170	115	235	200
Heroin	74	63	31	28	30	76	152	126	100	114	122	131	54	99	55	63	41	15	26	26	48	70	960	118	90	107	101	79	92
Heroin	75	62	55	37	38	87	117	129	121	129	115	135	109	121	114	127	134	140	148	146	151	172	151	166	174	165	159	156	159
Heroin	76	71	27	16	12	57	20	32	49	49	41	47	43	51	37	47	54	47	45	54	50	50	57	88	105	143	138	146	134
Heroin	77	83	36	20	19	55	63	47	49	50	56	77	94	78	73	190	78	73	85	81	187	169	177	87	101	51	59	88	49
Heroin	78	47	34	21	18	71	64	61	53	75	78	77	61	76	52	66	61	72	66	69	55	59	53	63	72	78	54	60	64
Heroin	79	57	33	23	18	64	46	41	61	24	25	30	33	33	51	50	58	116	48	64	88	95	93	87	81	104	94	97	86
Heroin	80	50	25	17	24	75	77	68	69	271	93	60	55	71	460	126	69	85	74	78	77	95	75	131	86	63	58	94	80
Heroin	81	38	30	13	9	67	79	111	98	81	119	117	123	84	95	211	98	113	128	140	139	161	154	160	364	129	123	124	119
Heroin	82	47	21	13	16	57	118	55	98	90	89	92	72	77	100	67	86	85	90	95	94	111	110	100	97	91	94	99	74
Heroin	83	44	20	22	14	63	68	64	64	74	57	62	60	61	70	61	64	66	67	65	59	66	74	75	72	71	73	89	83
Heroin	84	29	17	33	15	28	84	78	106	90	147	128	165	114	118	227	92	91	86	73	101	115	115	114	122	118	118	118	111	101	120
Heroin	85	19	11	11	12	16	67	57	52	67	73	71	62	70	67	65	81	68	105	107	102	96	94	100	90	92	139	75	129	80	71
Heroin	86	24	10	19	19	24	121	65	24	46	27	28	36	33	37	84	49	120	52	52	91	92	97	165	117	94	220	96	88	138	105
Heroin	87	26	16	13	12	15	47	53	64	80	80	67	74	89	82	72	112	38	51	44	30	58	93	71	84	76	85	80	79	70	86
Heroin	88	21	15	16	17	19	56	53	62	67	72	68	60	70	72	71	88	69	84	84	89	74	69	76	78	81	82	107	86	79	109
Heroin	89	33	21	16	12	13	66	59	70	63	86	94	92	81	74	81	80	94	87	97	149	84	98	59	97	88	62	104	78	83	88
Heroin	90	35	30	32	29	31	112	77	109	103	137	159	143	113	115	112	107	72	97	116	106	85	105	96	109	111	103	102	86	104	99
Heroin	91	17	14	12	15	19	84	91	110	127	127	89	90	102	90	110	109	95	111	117	114	139	92	243	81	122	65	43	78	109	113
Heroin	92	26	28	25	19	17	80	64	65	55	32	29	95	34	27	28	20	28	27	70	67	105	107	90	117	65	58	71	57	42	77
Heroin	93	37	22	16	17	18	48	46	51	60	67	61	59	72	66	61	54	57	103	49	55	54	62	56	58	48	52	43	54	59	62
Heroin	94	17	14	46	38	36	115	95	80	106	74	76	82	79	87	90	72	74	78	84	75	72	80	77	70	79	77	87	83	75	74
Heroin	95	35	28	17	13	14	71	65	76	63	59	66	72	67	94	80	71	74	86	104	134	107	121	88	79	81	94	99	116	103	97
Heroin	96	41	42	45	19	20	97	111	168	112	389	77	124	97	115	116	112	156	165	172	142	131	161	178	168	175	148	131	139	196	149
Heroin	97	33	29	24	21	25	88	75	90	109	117	115	106	114	112	125	103	131	112	171	128	146	151	165	167	148	174	185	201	171	167
Heroin	98	18	12	12	9	13	44	59	65	76	68	83	85	104	124	98	97	117	134	158	156	233	194	207	238	189	188	206	254	321	256
Heroin	99	35	34	25	25	22	101	99	82	95	91	79	67	82	71	72	84	81	77	181	53	68	87	92	90	80	92	94	145	67	65
Heroin	100	32	25	22	16	17	75	70	71	80	80	76	78	54	76	65	68	68	62	85	60	74	87	76	71	66	54	64	82	75	58
Heroin	101	28	20	23	25	16	61	42	40	14	24	29	37	30	18	30	40	30	25	21	30	38	37	57	9	19	34	22	3	39	17
Heroin	102	29	29	26	20	29	90	122	121	117	128	117	123	119	135	131	135	158	98	118	131	140	161	146	144	192	164	156	159	163	129
Heroin	103	48	32	23	16	16	62	58	99	120	112	123	123	118	134	117	137	128	134	146	129	109	121	106	93	104	125	108	137	121	102
Heroin	104	24	22	15	24	15	65	75	78	82	82	77	72	80	88	72	73	77	91	84	87	87	74	69	75	86	94	79	92	94	93
Heroin	105	26	26	29	30	33	115	125	117	112	118	114	123	139	124	109	75	106	112	127	118	88	62	129	123	72	110	112	155	146	134
Heroin	106	54	41	31	30	35	156	137	115	118	115	111	89	90	117	115	81	103	87	93	104	114	125	111	159	232	235	220	225	213	209
Heroin	107	36	20	27	12	19	81	80	83	83	78	80	88	88	71	102	91	95	84	116	121	119	103	99	129	102	118	105	114	97	130
Heroin	108	34	29	29	28	17	44	72	79	96	76	104	84	90	111	112	48	46	44	56	55	77	63	63	69	56	77	63	59	64	70
Heroin	109	25	21	16	19	12	58	57	47	40	58	50	49	93	131	5	46	81	65	61	62	86	75	68	66	64	80	60	198	66	77
Heroin	110	27	24	17	18	18	97	90	86	101	89	87	78	77	81	85	67	65	50	84	63	63	86	62	90	62	72	77	76	105	88
Heroin	111	32	19	13	5	2	12	27	22	31	0	2	0	4	15	3	0	3	13	1	0	5	1	5	6	10	2	13	5	10	15
Heroin	112	19	17	16	15	13	66	59	54	49	46	47	50	51	53	60	92	119	123	98	112	96	101	121	135	129	143	145	133	135	126
Heroin	113	27	21	14	14	11	43	67	64	66	38	53	64	49	50	53	66	50	71	54	106	76	87	86	72	60	75	65	66	36	56
Heroin	114	36	24	17	11	26	52	72	52	62	49	62	55	51	53	60	63	72	62	58	70	73	69	52	68	75	72	71	69	79	59
Heroin	115	30	32	25	15	13	59	50	43	40	54	56	64	55	57	86	103	52	54	62	68	89	92	87	72	98	96	112	131	65	86
Heroin	116	56	27	20	15	32	82	73	128	35	68	81	84	72	79	78	65	64	73	64	101	90	76	37	84	52	90	91	97	97	97
Heroin	117	1	0	2	0	1	3	3	1	1	3	1	3	5	1	16	45	56	68	72	71	76	147	100	93	75	105	82	115	76	114
Heroin	118	27	29	26	22	29	117	124	130	140	91	118	154	144	138	123	152	142	143	140	134	136	131	149	143	152	153	162	152	157	112
Heroin	119	15	20	26	22	21	104	135	104	116	121	96	111	110	136	122	114	123	113	111	172	79	115	126	214	98	110	128	93	101	123
Heroin	120	27	17	12	22	18	132	103	27	35	99	36	83	112	100	167	89	84	88	104	160	86	99	122	187	110	80	95	96	217	75
Heroin	121	95	72	101	258	238	149	154	134	132	156	159	151	155	184	182	212	229	212	218	221	220	272	303	310	403	325	431	265	262	311
Heroin	122	29	26	24	37	27	115	111	126	119	97	118	124	108	121	107	128	128	132	110	134	142	138	139	171	224	129	134	157	151	130
Heroin	123	17	10	11	9	14	81	114	114	105	93	92	113	83	145	117	123	146	157	415	139	166	144	220	403	388	390	102	122	135	165
Heroin	124	31	59	82	80	89	209	193	220	226	229	246	238	194	233	215	233	214	196	241	251	301	274	252	260	231	211	233	214	236	128
Heroin	125	23	19	30	20	10	41	26	40	62	55	51	88	68	69	54	96	55	70	54	60	77	136	61	62	58	109	65	66	60	57
Heroin	126	20	16	16	17	16	81	92	83	84	90	112	109	112	94	100	95	94	110	107	107	125	107	118	111	126	287	109	115	112	70

## Sheet: S1b-Infusions
Group	ID	Day1	Day2	Day3	Day4	Day5	Day6	Day7	Day8	Day9	Day10	Day11	Day12	Day13	Day14	Day15	Day16	Day17	Day18	Day19	Day20	Day21	Day22	Day23	Day24	Day25	Day26	Day27	Day28	Day29	Day30
	Paradigm	FR1	FR1	FR1	FR1	FR1	FR5	FR5	FR5	FR5	FR5	FR5	FR5	FR5	FR5	FR5	FR5	FR5	FR5	FR5	FR5	FR5	FR5	FR5	FR5	FR5	FR5	FR5	FR5	FR5	FR5
Saline	1	62	13	8	6	7	2	1	3	2	2	1	3	1	0	0	0	0	0	0	0	0	1	2	1	14	1	0	0	0	0
Saline	2	30	8	9	4	6	0	11	4	1	3	2	1	2	1	1	2	4	2	3	1	2	2	2	6	15	4	3	3	1	1
Saline	3	21	7	5	3	3	1	1	0	1	0	2	1	1	1	1	0	0	1	0	0	0	0	3	9	12	2	4	1	1	3
Saline	4	22	35	8	3	4	0	0	0	1	0	2	1	0	0	0	0	2	6	1	1	0	1	1	6	4	1	2	2	3	1
Saline	5	47	11	11	9	12	1	1	1	0	2	2	2	2	1	1	0	0	1	0	1	0	4	0	5	5	1	1	1	0	0
Saline	6	5	51	65	5	6	2	3	4	1	3	1	2	1	3	0	0	0	0	1	1	3	3	2	10	10	3	1	1	1	2
Saline	7	70	49	8	18	7	0	4	3	2	6	7	11	7	7	7	4	5	6	8	6	10	7	10	5	6	4	6	2	2	6
Saline	8	70	5	8	4	8	0	1	0	0	0	1	0	0	0	1	3	0	2	1	2	5	1	1	1	1	2	2	0	0	1
Saline	9	61	17	7	2	8	0	0	1	0	0	1	1	4	3	3	1	1	1	1	1	0	4	2	1	1	1	2	1	0	0
Saline	10	70	18	10	6	5	1	0	0	1	1	1	1	1	0	1	0	0	0	2	2	0	0	1	1	2	1	1	7	3	3
Saline	11	70	70	44	23	37	9	8	4	3	3	18	7	5	3	5	7	5	3	4	7	6	14	10	6	8	4	6	4
Saline	12	58	70	19	11	25	6	1	2	3	1	5	3	4	2	2	2	3	5	6	4	4	1	3	1	3	3	3	1
Saline	13	70	35	12	10	11	1	0	0	1	0	1	1	0	1	2	2	1	1	0	0	0	0	0	0	0	1	0	0
Saline	14	70	19	22	12	16	3	3	0	4	4	2	2	2	1	2	2	1	1	1	0	1	3	2	2	1	3	5	2
Saline	15	70	9	4	4	6	2	8	1	0	1	2	0	1	0	0	0	0	0	1	0	0	1	0	0	1	0	0	0
Saline	16	57	28	8	15	16	4	2	1	2	0	1	1	3	1	1	0	0	0	0	0	2	0	1	1	0	0	0	0	1	0
Saline	17	67	18	5	8	4	3	1	5	3	2	5	4	2	0	1	2	1	2	2	2	1	1	1	1	1	1	1	2	1	1
Saline	18	70	44	18	8	16	6	6	2	1	0	3	2	2	1	0	2	1	0	2	2	2	0	1	1	1	2	2	4	0	1
Saline	19	41	24	10	9	16	2	1	1	0	0	1	0	0	1	1	1	2	1	1	1	0	1	0	0	1	1	1	3	1	1
Saline	20	43	28	4	6	16	1	1	1	4	3	3	2	3	2	1	0	0	0	2	1	0	1	0	0	1	1	0	0	0	1
Saline	21	49	13	3	5	3	1	2	2	1	2	3	2	4	4	1	0	2	1	0	0	0	0	0	1	0	0	0	2	0	0
Saline	22	63	15	10	9	9	3	2	2	5	1	3	0	3	1	2	4	4	4	12	9	9	4	6	5	9	5	7	5	4	1
Saline	23	70	13	6	6	16	4	1	5	1	0	1	1	2	1	0	1	2	4	4	2	2	2	0	1	1	1	1	7	2	1
Saline	24	56	14	4	4	16	1	0	1	1	1	1	1	1	0	0	0	0	0	1	1	1	0	1	2	0	0	0	0	0	2
Saline	25	64	12	6	4	4	1	2	1	1	1	1	2	1	1	0	0	1	0	0	1	4	2	0	0	1	1	2	0	0	0
Saline	26	70	54	14	12	15	4	3	2	0	0	0	0	7	19	5	1	0	0	1	2	3	0	0	0	0	0	3	0	1	0
Saline	27	45	17	7	9	13	5	1	1	2	4	2	0	1	1	2	2	1	0	0	1	1	1	1	1	4	1	1	1	1	0
Saline	28	57	27	7	14	16	0	0	0	0	0	0	0	0	0	0	0	0	0	0	0	0	0	0	0	0	0	0	0	0	0
Saline	29	70	70	40	22	21	3	1	4	1	2	1	2	2	1	1	1	1	1	1	0	2	2	2	2	3	3	1	0	1	1
Saline	30	57	27	7	14	16	0	0	0	0	0	0	0	0	0	0	0	0	0	0	0	0	0	0	0	0	0	0	0	0	0
Saline	31	50	10	4	5	3	2	1	2	1	1	1	1	3	5	5	4	2	2	2	3	1	7	3	3	6	3	3	3	9	3
Saline	32	66	17	5	7	4	3	1	2	2	3	4	2	2	3	2	2	3	1	2	1	3	2	2	6	5	2	2	2	4	3
Saline	33	70	10	4	4	16	1	2	2	3	1	2	2	1	1	0	1	1	1	1	1	2	1	1	1	2	7	2	4	3	0
Saline	34	21	16	12	10	3	0	3	1	2	2	2	1	6	2	3	10	1	1	2	1	0	1	1	2	2	2	0	1	3	2
Saline	35	10	4	4	15	16	2	4	5	5	0	3	4	1	1	1	0	0	1	4	0	1	7	3	1	2	3	1	1	1	2
Saline	36	47	25	34	13	23	4	19	2	4	15	5	7	4	1	6	1	4	1	1	3	3	2	2	0	2	2	3	3	4	5
Saline	37	10	8	7	11	7	1	0	0	0	0	3	0	0	3	3	0	7	7	2	0	4	10	1	1	2	5	1	4	1	7
Saline	38	28	8	5	3	16	1	3	2	1	2	1	2	1	2	1	3	5	0	1	1	1	5	5	3	0	1	4	3	4	2
Saline	39	37	20	8	7	2	0	0	1	1	6	1	4	0	2	2	3	1	4	1	7	0	2	0	0	5	1	2	8	6	2
Saline	40	23	23	11	6	4	2	5	1	0	9	4	2	0	9	1	4	4	3	1	4	4	3	3	3	1	1	1	1	2	2
Heroin	41	53	34	9	8	10	5	4	3	1	2	2	0	0	5	2	0	1	1	0	0	3	1	5	9	19	13	7	12	11	2
Heroin	42	34	14	6	7	3	3	2	2	4	7	15	17	27	18	15	21	19	14	12	0	9	7	18	22	27	21	15	20	19	18
Heroin	43	57	27	7	14	16	0	0	0	0	0	0	0	0	0	0	0	0	0	0	0	0	0	0	3	0	1	1	1	2	0
Heroin	44	50	44	4	10	8	1	7	17	13	10	10	10	13	1	9	15	12	7	13	13	16	22	20	19	28	26	19	19	14	12
Heroin	45	53	38	28	46	27	7	20	16	20	21	8	6	7	1	23	32	24	22	27	22	24	22	38	42	36	28	23	12	13	23
Heroin	46	33	32	6	12	6	3	2	2	3	1	2	2	0	0	0	1	1	0	0	1	1	8	4	14	9	18	3	1	1	1
Heroin	47	66	40	33	24	23	4	11	21	23	20	27	32	24	29	36	30	28	28	28	21	32	24	48	41	52	41	31	29	28	20
Heroin	48	71	23	16	19	13	2	8	20	20	16	17	17	20	2	19	27	22	20	21	15	19	49	28	42	14	19	18	17	13	13
Heroin	49	36	52	18	24	31	12	13	25	23	25	34	42	34	39	30	10	42	44	48	48	38	52	62	63	54	51	49	53	55	53
Heroin	50	70	37	24	24	24	8	6	20	17	16	16	30	19	21	23	13	19	20	27	7	16	17	23	27	22	8	16	4	15	11
Heroin	51	46	22	42	9	16	15	13	21	23	13	6	9	12	13	1	5	3	5	10	9	2	8	9	7	8	9	2	11	1	3
Heroin	52	70	17	33	37	33	13	12	22	16	25	13	16	11	18	17	52	12	26	6	0	29	33	35	32	45	39	47	70	32	32
Heroin	53	70	70	70	39	30	19	16	41	34	37	36	35	36	32	25	34	43	19	22	18	51	23	13	32	25	13	23	28	13	20
Heroin	54	43	57	70	70	65	13	32	29	70	56	70	70	61	59	24	24	24	24	27	6	11	13	10	24	55	55	58	48	19	39
Heroin	55	61	42	30	70	28	4	11	12	22	25	22	23	30	35	27	31	34	31	54	20	38	31	32	38	35	32	31	29	40	47
Heroin	56	22	32	40	64	20	5	13	7	13	14	13	16	13	9	2	11	14	12	4	3	13	13	15	24	13	10	10	15	15	13
Heroin	57	70	63	70	70	70	41	34	47	54	64	70	70	70	68	62	46	51	60	56	52	61	67	63	70	58	62	62	70	67	67
Heroin	58	56	44	23	35	51	0	25	21	18	28	33	33	42	45	53	38	51	49	50	47	54	44	38	34	41	48	53	55	51	53
Heroin	59	56	15	25	16	13	0	16	27	34	11	48	10	22	23	35	33	33	32	61	37	28	23	30	36	37	40	43	37	37	40
Heroin	60	61	66	70	70	64	36	32	58	56	51	55	60	54	59	53	48	46	64	58	58	65	64	57	62	63	66	56	69	66	69
Heroin	61	48	7	3	5	3	0	4	1	1	1	0	0	0	46	35	23	25	24	25	17	19	21	19	62	18	19	30	33	26	24
Heroin	62	35	24	20	16	23	10	9	15	9	10	7	10	6	6	10	9	11	14	16	14	15	13	13	14	12	14	17	31	10	10
Heroin	63	44	39	17	32	20	0	11	16	13	13	12	18	17	18	19	18	17	18	21	26	25	25	17	20	20	22	23	20	1	18
Heroin	64	49	42	17	11	25	0	17	15	19	20	22	19	24	20	18	20	19	40	30	15	9	5	3	5	6	8	2	16	14	15
Heroin	65	70	22	23	19	25	15	12	26	22	18	18	18	18	15	13	18	16	19	24	26	23	24	25	26	51	18	19	25	11	11
Heroin	66	70	28	26	31	31	13	20	22	22	21	45	40	68	37	42	42	38	42	44	42	52	46	46	49	49	45	46	49	47	48
Heroin	67	70	37	23	9	5	1	4	5	9	11	5	14	9	7	12	14	18	17	16	13	14	15	12	16	15	19	16	18	17	17
Heroin	68	53	32	36	24	43	6	20	13	22	13	16	19	20	20	22	31	23	22	40	31	19	22	20	25	29	28	26	24	26	25
Heroin	69	70	53	17	10	24	8	12	18	13	14	16	16	14	17	16	18	13	18	12	10	14	13	14	15	13	13	16	16	15	13
Heroin	70	44	17	9	10	5	3	1	2	0	1	1	1	0	2	4	3	9	13	15	14	14	14	18	18	15	16	19	17	21	14
Heroin	71	32	29	3	49	7	1	2	0	1	0	0	0	1	5	6	10	7	20	27	17	8	15	7	7	10	15	22	23	23	14
Heroin	72	39	24	19	19	70	17	20	16	18	24	22	22	23	22	19	16	70	22	23	27	24	28	24	23	31	27	30	24	0	0
Heroin	73	50	17	27	21	70	25	13	18	16	19	20	16	19	17	15	12	23	21	21	70	68	49	37	39	34	23	47	40	0	0
Heroin	74	62	30	28	30	70	30	25	20	23	24	26	11	20	11	13	8	3	5	5	10	14	70	24	18	22	20	16	18	0	0
Heroin	75	63	54	36	37	70	24	26	24	26	23	27	22	24	23	25	27	28	30	29	30	34	30	33	35	33	32	31	32	0	0
Heroin	76	70	28	15	11	56	4	7	10	10	8	10	9	10	8	10	11	9	9	11	10	10	11	18	21	29	27	29	27	0	0
Heroin	77	70	36	19	20	56	12	9	10	10	11	15	19	16	15	38	16	14	17	16	37	34	35	17	20	10	12	18	10	0	0
Heroin	78	48	33	20	17	70	13	12	10	15	16	15	12	15	10	13	12	14	13	14	11	12	10	12	15	16	11	12	13	0	0
Heroin	79	57	34	22	18	63	9	8	12	5	5	6	6	7	10	10	11	23	10	13	18	19	19	18	16	21	19	19	17	0	0
Heroin	80	50	24	16	25	70	15	14	14	54	19	12	11	14	70	25	14	17	15	16	16	19	15	26	17	13	12	19	16	0	0
Heroin	81	37	30	12	10	66	16	22	20	16	24	23	25	17	19	42	20	23	26	28	28	32	31	32	70	26	24	25	24	0	0
Heroin	82	47	20	12	16	57	24	11	19	18	18	18	14	15	20	14	17	17	18	19	19	22	22	20	19	18	19	20	15	0	0
Heroin	83	44	19	21	14	62	14	13	13	15	11	12	12	12	14	12	13	13	13	13	12	13	15	15	15	14	14	18	17	0	0
Heroin	84	29	17	32	15	28	17	16	21	18	29	26	33	23	24	45	18	18	17	15	20	23	23	23	24	24	24	24	22	20	24
Heroin	85	19	10	11	12	15	13	12	10	13	15	14	12	14	14	13	16	14	21	21	21	19	19	20	18	18	28	15	26	16	14
Heroin	86	23	11	20	19	24	24	13	5	9	5	6	7	6	8	17	10	24	10	10	18	18	19	33	23	19	44	19	18	27	21
Heroin	87	26	17	14	12	16	9	11	13	16	16	13	15	18	17	15	22	8	10	9	6	12	19	14	17	15	17	16	16	14	17
Heroin	88	21	15	16	16	18	11	10	13	13	14	13	12	14	15	14	18	14	17	17	18	15	14	15	16	16	16	21	17	16	22
Heroin	89	34	22	17	12	12	13	12	14	13	17	19	18	16	15	16	16	19	18	19	30	17	19	12	19	18	12	21	15	16	18
Heroin	90	35	31	32	29	31	22	15	22	21	28	32	29	23	23	22	21	14	19	23	21	17	21	19	22	22	20	20	17	21	20
Heroin	91	18	14	13	14	19	17	18	22	25	26	18	18	21	18	22	22	19	22	24	23	28	19	49	16	24	13	8	16	22	23
Heroin	92	26	27	26	19	18	16	13	13	11	7	6	19	7	5	6	4	6	5	14	13	21	21	18	24	13	12	14	11	9	15
Heroin	93	36	23	16	18	18	10	9	10	12	13	12	12	14	13	12	11	11	21	10	11	11	12	11	12	10	10	8	11	12	13
Heroin	94	18	14	46	37	36	23	19	16	21	15	15	16	16	17	18	14	15	16	17	15	14	16	15	14	16	15	17	16	15	15
Heroin	95	35	28	16	13	14	14	13	15	13	12	13	14	13	19	16	14	15	17	21	27	21	24	18	16	16	19	20	23	20	19
Heroin	96	40	41	45	18	20	19	22	33	22	70	15	25	19	23	23	22	31	33	34	28	26	32	36	34	35	30	26	28	39	30
Heroin	97	33	28	24	22	25	18	15	18	22	24	23	21	23	22	25	21	26	23	34	25	29	30	33	34	29	35	37	40	34	33
Heroin	98	18	12	11	9	12	9	12	13	15	14	17	17	21	25	20	19	23	27	32	31	47	39	41	48	38	38	41	51	64	51
Heroin	99	35	34	25	25	22	20	20	16	19	18	16	13	17	14	14	17	16	16	36	11	14	17	18	18	16	19	19	29	13	13
Heroin	100	32	25	21	16	17	15	14	14	16	16	15	16	11	15	13	13	14	13	17	12	15	18	15	14	13	11	13	17	15	11
Heroin	101	28	20	24	24	16	12	8	8	3	5	6	7	6	4	6	8	6	5	4	6	8	7	12	2	4	7	4	1	8	3
Heroin	102	29	30	25	20	29	18	24	24	23	26	23	24	24	27	26	27	32	19	23	26	28	32	29	29	38	33	31	32	33	26
Heroin	103	49	32	23	16	15	13	12	20	24	22	25	25	24	27	23	27	25	27	29	26	22	24	21	19	21	25	22	27	24	20
Heroin	104	25	22	15	24	16	13	15	16	16	16	15	14	16	17	15	15	15	18	17	18	17	15	14	15	17	19	16	18	19	18
Heroin	105	26	27	30	30	33	23	25	23	22	24	23	25	28	25	22	15	21	22	25	24	18	12	26	25	14	22	22	31	29	27
Heroin	106	53	42	31	30	36	31	27	23	24	23	22	18	18	23	23	16	21	17	19	21	23	25	22	32	46	47	44	45	43	42
Heroin	107	36	20	28	12	19	16	16	17	17	15	16	17	18	14	21	18	19	17	23	24	24	21	20	26	20	23	21	23	19	26
Heroin	108	34	29	28	27	16	9	14	16	19	15	21	17	18	22	22	10	9	9	11	11	15	13	13	14	11	15	13	12	13	14
Heroin	109	25	20	16	20	12	11	11	9	8	12	10	10	19	26	1	9	16	13	12	12	17	15	13	13	13	16	12	40	13	15
Heroin	110	26	24	17	17	18	19	18	17	20	18	17	16	16	16	17	14	13	10	17	13	12	17	12	18	12	14	15	15	21	18
Heroin	111	32	19	12	4	16	2	6	5	6	0	0	0	1	3	1	0	1	3	0	0	1	0	1	1	2	0	3	1	2	3
Heroin	112	18	17	16	15	14	13	12	11	10	9	10	10	10	11	12	18	24	25	20	23	19	20	24	27	26	28	29	27	27	25
Heroin	113	27	22	14	14	11	9	13	13	13	7	11	13	10	10	11	13	10	14	11	21	15	17	17	15	12	15	13	13	7	11
Heroin	114	35	25	18	12	26	10	14	10	12	10	12	11	10	11	12	12	15	12	12	14	15	14	11	14	15	15	14	14	16	12
Heroin	115	30	33	26	15	12	12	10	8	8	11	11	13	11	12	17	21	11	11	12	14	18	18	17	14	20	19	22	26	13	17
Heroin	116	56	28	20	16	33	17	14	26	7	14	16	17	14	16	16	13	13	15	13	20	18	15	7	17	10	18	18	19	19	19
Heroin	117	57	27	7	14	16	1	1	0	0	1	0	1	1	0	3	9	11	14	15	14	15	30	20	19	15	21	16	23	15	23
Heroin	118	27	30	27	22	28	23	25	26	28	18	24	31	29	28	25	30	28	29	28	27	27	26	30	29	30	31	32	30	31	22
Heroin	119	16	19	26	22	20	21	27	21	23	24	19	22	22	27	24	23	25	23	22	34	16	23	25	43	20	22	26	19	20	25
Heroin	120	27	18	13	21	18	26	21	5	7	20	7	16	22	20	33	18	17	18	21	32	17	20	25	37	22	16	19	19	43	15
Heroin	121	70	70	70	70	70	30	31	27	26	31	32	30	31	37	37	42	46	42	43	44	44	54	60	62	70	65	70	53	52	62
Heroin	122	29	27	23	36	26	23	22	25	24	20	24	25	22	24	21	26	26	26	22	27	29	28	28	34	45	26	27	31	30	26
Heroin	123	17	9	10	8	15	16	23	23	21	19	18	23	17	29	23	25	29	31	70	28	33	29	44	70	70	70	20	24	27	33
Heroin	124	31	59	70	70	70	42	39	44	45	46	49	48	39	47	43	47	43	39	48	50	60	55	50	52	46	42	47	43	47	26
Heroin	125	23	19	29	19	10	8	5	8	12	11	10	17	13	14	11	19	11	14	11	12	15	27	12	13	11	22	13	13	12	11
Heroin	126	19	15	15	16	17	16	18	16	17	18	23	22	22	19	20	19	19	22	21	22	25	21	24	22	25	57	22	23	22	14

## Sheet: S1c-PR
Group	ID	Break Point	Infusions
Saline	1	0	0
Saline	2	2	2
Saline	3	4	3
Saline	4	20	8
Saline	5	2	2
Saline	6	2	2
Saline	7	9	5
Saline	8	2	2
Saline	9	2	2
Saline	10	2	2
Saline	11	15	7
Saline	12	2	2
Saline	13	1	1
Saline	14	6	4
Saline	15	0	0
Saline	16	2	2
Saline	17	2	2
Saline	18	0	0
Saline	19	1	1
Saline	20	2	2
Saline	21	0	0
Saline	22	4	3
Saline	23	1	1
Saline	24	20	8
Saline	25	4	3
Saline	26	4	3
Saline	27	20	8
Saline	28	4	3
Saline	29	2	2
Saline	30	1	1
Saline	31	1	1
Saline	32	9	5
Saline	33	6	4
Saline	34	2	2
Saline	35	3	3
Saline	36	1	1
Saline	37	5	5
Saline	38	2	2
Saline	39	3	3
Saline	40	2	2
Heroin	41	50	12
Heroin	42	95	15
Heroin	43	4	3
Heroin	44	77	14
Heroin	45	50	12
Heroin	46	12	6
Heroin	47	50	12
Heroin	48	95	15
Heroin	49	219	19
Heroin	50	25	9
Heroin	51	4	3
Heroin	52	219	19
Heroin	53	50	12
Heroin	54	50	12
Heroin	55	62	13
Heroin	56	118	16
Heroin	57	328	21
Heroin	58	402	22
Heroin	59	95	15
Heroin	60	178	18
Heroin	61	219	19
Heroin	62	20	8
Heroin	63	50	12
Heroin	64	95	15
Heroin	65	62	13
Heroin	66	219	19
Heroin	67	77	14
Heroin	68	62	13
Heroin	69	77	14
Heroin	70	77	14
Heroin	71	20	8
Heroin	72	118	16
Heroin	73	901	26
Heroin	74	145	17
Heroin	75	145	17
Heroin	76	77	14
Heroin	77	25	9
Heroin	78	50	12
Heroin	79	62	13
Heroin	80	40	11
Heroin	81	95	15
Heroin	82	118	16
Heroin	83	118	16
Heroin	84	95	15
Heroin	85	77	14
Heroin	86	145	17
Heroin	87	40	11
Heroin	88	32	10
Heroin	89	9	5
Heroin	90	219	19
Heroin	91	77	14
Heroin	92	77	14
Heroin	93	50	12
Heroin	94	95	15
Heroin	95	118	16
Heroin	96	268	20
Heroin	97	62	13
Heroin	98	40	11
Heroin	99	40	11
Heroin	100	62	13
Heroin	101	2	2
Heroin	102	62	13
Heroin	103	20	8
Heroin	104	32	10
Heroin	105	77	14
Heroin	106	145	17
Heroin	107	178	18
Heroin	108	77	14
Heroin	109	50	12
Heroin	110	402	22
Heroin	111	20	8
Heroin	112	95	15
Heroin	113	9	5
Heroin	114	50	12
Heroin	115	40	11
Heroin	116	20	8
Heroin	117	32	10
Heroin	118	16	6
Heroin	119	8	6
Heroin	120	10	5
Heroin	121	16	6
Heroin	122	15	7
Heroin	123	12	6
Heroin	124	19	10
Heroin	125	9	5
Heroin	126	16	6

## Sheet: S1d-Correlation
Group	ID	Day26	Day27	Day28	Day29	Day30	FR-Z score	Break Point	PR-Z score
Heroin	41	65	35	61	53	10	-0.984319	50	-0.357232	-1.34155	79
Heroin	42	108	76	100	94	91	-0.333173	95	0.0171216	-0.316051	38
Heroin	43	7	4	3	10	0	-1.51587	4	-0.739905	-2.25577	86
Heroin	44	130	93	97	69	62	-0.381012	77	-0.13262	-0.513632	44
Heroin	45	141	117	63	65	112	-0.256099	50	-0.357232	-0.613331	50
Heroin	46	92	15	6	6	5	-1.25009	12	-0.673353	-1.92345	82
Heroin	47	204	156	147	141	99	0.405678	50	-0.357232	0.0484462	30
Heroin	48	96	89	87	63	64	-0.519215	95	0.0171216	-0.502093	42
Heroin	49	255	245	264	274	263	1.87807	219	1.04867	2.92674	5
Heroin	50	40	80	22	75	53	-0.862063	25	-0.565206	-1.42727	80
Heroin	51	44	9	54	7	15	-1.2368	4	-0.739905	-1.97671	83
Heroin	52	197	236	380	158	160	1.42625	219	1.04867	2.47492	7
Heroin	53	66	115	137	64	102	-0.293307	50	-0.357232	-0.650539	52
Heroin	54	272	290	240	93	195	1.31728	50	-0.357232	0.96005	15
Heroin	55	157	157	144	201	238	0.804339	62	-0.257404	0.546935	21
Heroin	56	48	49	76	72	68	-0.74778	118	0.208458	-0.539322	45
Heroin	57	308	312	418	336	333	2.95711	328	1.95544	4.91255	2
Heroin	58	241	265	274	253	266	1.87275	402	2.57104	4.44379	3
Heroin	59	202	215	185	184	201	1.04354	95	0.0171216	1.06066	14
Heroin	60	329	278	344	331	344	2.74183	178	0.707596	3.44943	4
Heroin	61	95	149	162	129	119	0.158509	219	1.04867	1.20718	13
Heroin	62	67	85	157	49	50	-0.495295	20	-0.606801	-1.1021	73
Heroin	63	109	113	102	4	90	-0.468718	50	-0.357232	-0.82595	61
Heroin	64	38	12	78	72	73	-0.85409	95	0.0171216	-0.836968	63
Heroin	65	91	93	123	54	53	-0.479349	62	-0.257404	-0.736753	55
Heroin	66	225	232	243	237	241	1.55116	219	1.04867	2.59984	6
Heroin	67	96	79	89	84	86	-0.426194	77	-0.13262	-0.558814	47
Heroin	68	139	130	122	131	128	0.147878	62	-0.257404	-0.109527	34
Heroin	69	68	79	79	73	62	-0.620209	77	-0.13262	-0.752829	56
Heroin	70	82	93	86	104	71	-0.420878	77	-0.13262	-0.553498	46
Heroin	71	74	109	115	113	71	-0.298622	20	-0.606801	-0.905423	67
Heroin	72	138	151	119			0.22761	118	0.208458	0.436068	23
Heroin	73	115	235	200			0.856608	901	6.72221	7.57882	1
Heroin	74	101	79	92			-0.374811	145	0.43307	0.0582591	29
Heroin	75	159	156	159			0.519961	145	0.43307	0.953031	16
Heroin	76	138	146	134			0.271905	77	-0.13262	0.139286	27
Heroin	77	59	88	49			-0.711458	25	-0.565206	-1.27666	77
Heroin	78	54	60	64			-0.79119	50	-0.357232	-1.14842	74
Heroin	79	94	97	86			-0.352663	62	-0.257404	-0.610067	48
Heroin	80	58	94	80			-0.551993	40	-0.440422	-0.992415	71
Heroin	81	123	124	119			0.0415681	95	0.0171216	0.0586897	28
Heroin	82	94	99	74			-0.396959	118	0.208458	-0.188501	35
Heroin	83	73	89	83			-0.494409	118	0.208458	-0.285951	37
Heroin	84	118	118	111	101	120	-0.0700569	95	0.0171216	-0.0529353	33
Heroin	85	139	75	129	80	71	-0.26673	77	-0.13262	-0.399349	41
Heroin	86	220	96	88	138	105	0.139904	145	0.43307	0.572974	19
Heroin	87	85	80	79	70	86	-0.516557	40	-0.440422	-0.956979	70
Heroin	88	82	107	86	79	109	-0.349119	32	-0.506973	-0.856093	64
Heroin	89	62	104	78	83	88	-0.476691	9	-0.69831	-1.175	75
Heroin	90	103	102	86	104	99	-0.26673	219	1.04867	0.781944	17
Heroin	91	65	43	78	109	113	-0.495295	77	-0.13262	-0.627915	51
Heroin	92	58	71	57	42	77	-0.769042	77	-0.13262	-0.901662	66
Heroin	93	52	43	54	59	62	-0.862063	50	-0.357232	-1.21929	76
Heroin	94	77	87	83	75	74	-0.527188	95	0.0171216	-0.510066	43
Heroin	95	94	99	116	103	97	-0.226863	118	0.208458	-0.0184056	32
Heroin	96	148	131	139	196	149	0.448202	268	1.4563	1.90451	10
Heroin	97	174	185	201	171	167	0.806997	62	-0.257404	0.549592	20
Heroin	98	188	206	254	321	256	1.67608	40	-0.440422	1.23566	12
Heroin	99	92	94	145	67	65	-0.349119	40	-0.440422	-0.789541	59
Heroin	100	54	64	82	75	58	-0.694625	62	-0.257404	-0.95203	69
Heroin	101	34	22	3	39	17	-1.27401	2	-0.756542	-2.03055	84
Heroin	102	164	156	159	163	129	0.469464	62	-0.257404	0.21206	25
Heroin	103	125	108	137	121	102	-0.00361348	20	-0.606801	-0.610415	49
Heroin	104	94	79	92	94	93	-0.378355	32	-0.506973	-0.885328	65
Heroin	105	110	112	155	146	134	0.166482	77	-0.13262	0.0338619	31
Heroin	106	235	220	225	213	209	1.34918	145	0.43307	1.78225	11
Heroin	107	118	105	114	97	130	-0.0806879	178	0.707596	0.626908	18
Heroin	108	77	63	59	64	70	-0.694625	77	-0.13262	-0.827245	62
Heroin	109	80	60	198	66	77	-0.30128	50	-0.357232	-0.658512	53
Heroin	110	72	77	76	105	88	-0.468718	402	2.57104	2.10233	8
Heroin	111	2	13	5	10	15	-1.46005	20	-0.606801	-2.06685	85
Heroin	112	143	145	133	135	126	0.232925	95	0.0171216	0.250047	24
Heroin	113	75	65	66	36	56	-0.787646	9	-0.69831	-1.48596	81
Heroin	114	72	71	69	79	59	-0.649444	50	-0.357232	-1.00668	72
Heroin	115	96	112	131	65	86	-0.27736	40	-0.440422	-0.717782	54
Heroin	116	90	91	97	97	97	-0.3252	20	-0.606801	-0.932001	68
Heroin	117	105	82	115	76	114	-0.272045	32	-0.506973	-0.779018	58
Heroin	118	153	162	152	157	112	0.376443	16	-0.640077	-0.263634	36
Heroin	119	110	128	93	101	123	-0.104608	8	-0.706629	-0.811236	60
Heroin	120	80	95	96	217	75	-0.0833456	10	-0.689991	-0.773336	57
Heroin	121	325	431	265	262	311	2.65678	16	-0.640077	2.01671	9
Heroin	122	129	134	157	151	130	0.283422	15	-0.648396	-0.364974	39
Heroin	123	390	102	122	135	165	0.84952	12	-0.673353	0.176168	26
Heroin	124	211	233	214	236	128	1.13656	19	-0.61512	0.521436	22
Heroin	125	109	65	66	60	57	-0.63084	9	-0.69831	-1.32915	78
Heroin	126	287	109	115	112	70	0.26216	16	-0.640077	-0.377917	40

## Sheet: 1b-FR
Group	ID	ParentID	Day1	Day2	Day3	Day4	Day5	Day6	Day7	Day8	Day9
Paradigm			FR1	FR1	FR1	FR5	FR5	FR5	FR5	FR5	FR5
HSA-sired-F1	1	49	31	26	20	47	45	35	92	83	79
HSA-sired-F1	2	47	30	19	11	216	150	176	143	307	209
HSA-sired-F1	3	56	23	22	26	111	112	122	80	90	98
HSA-sired-F1	4	56	32	28	25	92	60	90	46	49	92
HSA-sired-F1	5	52	30	18	14	62	71	72	77	112	97
HSA-sired-F1	6	52	36	23	15	90	131	47	324	80	78
HSA-sired-F1	7	52	39	23	18	51	39	75	56	59	61
HSA-sired-F1	8	54	19	21	13	36	89	73	51	60	69
HSA-sired-F1	9	54	27	18	16	44	79	66	129	205	238
HSA-sired-F1	10	54	18	15	12	22	40	81	52	58	71
HSA-sired-F1	11	55	24	17	10	61	57	55	56	73	89
HSA-sired-F1	12	55	17	22	15	40	56	63	82	82	91
HSA-sired-F1	13	72	41	22	22	89	90	73	71	87	68
HSA-sired-F1	14	72	37	26	19	83	94	67	70	80	66
HSA-sired-F1	15	75	18	25	27	105	111	127	117	127	139
HSA-sired-F1	16	81	19	29	38	82	89	123	114	108	143
HSA-sired-F1	17	81	27	19	15	67	71	61	67	71	90
HSA-sired-F1	18	81	26	17	21	91	115	121	122	132	132
HSA-sired-F1	19	86	32	21	20	67	185	226	188	154	188
HSA-sired-F1	20	86	26	8	5	46	68	48	50	52	51
HSA-sired-F1	21	86	54	25	43	96	126	107	110	89	106
SSA-sired-F1	22	1	27	22	15	87	61	73	99	102	95
SSA-sired-F1	23	1	13	16	10	37	57	60	72	91	76
SSA-sired-F1	24	1	20	15	19	96	97	81	9	68	89
SSA-sired-F1	25	3	18	14	20	80	57	95	89	101	125
SSA-sired-F1	26	7	33	25	17	60	60	46	40	56	46
SSA-sired-F1	27	5	22	15	11	61	53	72	87	87	68
SSA-sired-F1	28	5	30	25	15	74	66	72	61	94	88
SSA-sired-F1	29	6	33	22	14	35	58	51	62	88	84
SSA-sired-F1	30	6	25	14	15	60	73	61	65	89	99
SSA-sired-F1	31	8	26	18	31	68	55	58	46	58	63
SSA-sired-F1	32	6	30	20	14	27	39	46	58	47	86
SSA-sired-F1	33	6	37	24	16	93	94	74	65	101	107
SSA-sired-F1	34	11	32	16	15	42	34	41	38	52	52
SSA-sired-F1	35	11	41	19	20	56	93	70	58	59	66
SSA-sired-F1	36	11	22	9	20	59	55	63	62	70	66
SSA-sired-F1	37	8	34	13	11	39	40	11	21	58	39
SSA-sired-F1	38	13	36	24	26	80	78	100	110	101	104
SSA-sired-F1	39	13	17	13	7	46	68	69	53	72	70
SSA-sired-F1	40	13	38	27	17	7	9	9	64	68	91

## Sheet: 1b-infusions
Group	ID	ParentID	FR1	FR1	FR1	FR5	FR5	FR5	FR5	FR5	FR5
			Day1	Day2	Day3	Day4	Day5	Day6	Day7	Day8	Day9
HSA-sired-F1	1	49	30	25	20	9	9	7	18	16	15
HSA-sired-F1	2	47	29	18	10	43	30	35	28	61	41
HSA-sired-F1	3	56	22	21	25	22	22	24	16	18	19
HSA-sired-F1	4	56	31	27	25	18	12	18	9	9	18
HSA-sired-F1	5	52	29	18	12	12	14	14	15	22	19
HSA-sired-F1	6	52	35	22	13	18	26	9	64	16	15
HSA-sired-F1	7	52	37	21	17	10	7	15	11	11	12
HSA-sired-F1	8	54	19	20	13	7	17	14	10	12	13
HSA-sired-F1	9	54	27	18	14	8	15	13	25	41	47
HSA-sired-F1	10	54	16	14	10	4	8	16	10	11	14
HSA-sired-F1	11	55	22	16	9	12	11	11	11	14	17
HSA-sired-F1	12	55	17	21	15	8	11	12	16	16	18
HSA-sired-F1	13	72	39	21	21	17	18	14	14	17	13
HSA-sired-F1	14	72	36	25	18	16	18	13	14	16	13
HSA-sired-F1	15	75	18	25	26	21	22	25	23	25	27
HSA-sired-F1	16	81	18	27	36	16	17	24	22	21	28
HSA-sired-F1	17	81	25	18	14	13	14	12	13	14	18
HSA-sired-F1	18	81	25	16	19	18	23	24	24	26	26
HSA-sired-F1	19	86	31	20	19	13	37	45	37	30	37
HSA-sired-F1	20	86	25	7	3	9	13	9	10	10	10
HSA-sired-F1	21	86	53	25	43	19	25	21	22	17	21
SSA-sired-F1	22	1	25	21	15	17	12	14	19	20	19
SSA-sired-F1	23	1	11	15	10	7	11	12	14	18	15
SSA-sired-F1	24	1	20	15	18	19	19	16	1	13	17
SSA-sired-F1	25	3	17	13	19	16	11	19	17	20	25
SSA-sired-F1	26	7	33	23	15	12	12	9	8	11	9
SSA-sired-F1	27	5	21	13	11	12	10	14	17	17	13
SSA-sired-F1	28	5	29	25	13	14	13	14	12	18	17
SSA-sired-F1	29	6	31	21	12	7	11	10	12	17	16
SSA-sired-F1	30	6	23	12	15	12	14	12	13	17	19
SSA-sired-F1	31	8	24	18	29	13	11	11	9	11	12
SSA-sired-F1	32	6	29	20	12	5	7	9	11	9	17
SSA-sired-F1	33	6	36	24	15	18	18	14	13	20	21
SSA-sired-F1	34	11	31	15	14	8	6	8	7	10	10
SSA-sired-F1	35	11	40	18	18	11	18	14	11	11	13
SSA-sired-F1	36	11	21	8	18	11	11	12	12	14	13
SSA-sired-F1	37	8	33	12	9	7	8	2	4	11	7
SSA-sired-F1	38	13	35	23	25	16	15	20	22	20	20
SSA-sired-F1	39	13	15	13	7	9	13	13	10	14	14
SSA-sired-F1	40	13	36	26	15	1	0	1	12	13	18

## Sheet: 1b-PR
Group	ID	ParentID	Break.Point	Infusions
HSA-sired-F1	1	49	77	14
HSA-sired-F1	2	47	20	8
HSA-sired-F1	3	56	25	9
HSA-sired-F1	4	56	40	11
HSA-sired-F1	5	52	50	12
HSA-sired-F1	6	52	40	11
HSA-sired-F1	7	52	40	11
HSA-sired-F1	8	54	62	13
HSA-sired-F1	9	54	328	21
HSA-sired-F1	10	54	32	10
HSA-sired-F1	11	55	40	11
HSA-sired-F1	12	55	219	19
HSA-sired-F1	13	72	40	11
HSA-sired-F1	14	72	50	12
HSA-sired-F1	15	75	50	12
HSA-sired-F1	16	81	77	14
HSA-sired-F1	17	81	62	13
HSA-sired-F1	18	81	178	18
HSA-sired-F1	19	86	178	18
HSA-sired-F1	20	86	62	13
HSA-sired-F1	21	86	62	13
SSA-sired-F1	22	1	20	8
SSA-sired-F1	23	1	50	12
SSA-sired-F1	24	1	40	11
SSA-sired-F1	25	3	62	13
SSA-sired-F1	26	7	50	12
SSA-sired-F1	27	5	32	10
SSA-sired-F1	28	5	40	11
SSA-sired-F1	29	6	95	15
SSA-sired-F1	30	6	40	11
SSA-sired-F1	31	8	40	11
SSA-sired-F1	32	6	15	7
SSA-sired-F1	33	6	62	13
SSA-sired-F1	34	11	15	7
SSA-sired-F1	35	11	40	11
SSA-sired-F1	36	11	32	10
SSA-sired-F1	37	8	40	11
SSA-sired-F1	38	13	95	15
SSA-sired-F1	39	13	40	11
SSA-sired-F1	40	13	40	11

## Sheet: 1c-FR
Group	ID	ParentID	Day1	Day2	Day3	Day4	Day5	Day6	Day7	Day8	Day9
Paradigm			FR1	FR1	FR1	FR5	FR5	FR5	FR5	FR5	FR5
HSA-sired-F1	1	54	54	26	21	89	91	100	102	103	145
HSA-sired-F1	2	47	47	32	28	99	55	74	47	70	101
HSA-sired-F1	3	55	55	23	15	63	71	77	66	74	157
HSA-sired-F1	4	50	50	25	25	134	123	120	119	62	121
HSA-sired-F1	5	54	54	25	31	99	102	112	100	108	143
HSA-sired-F1	6	46	60	29	33	145	114	116	91	141	200
HSA-sired-F1	7	47	47	104	216	418	492	664	256	186	328
HSA-sired-F1	8	51	51	14	12	46	46	50	46	45	51
HSA-sired-F1	9	49	49	22	17	79	75	63	55	72	77
HSA-sired-F1	10	53	30	27	23	129	131	173	393	377	322
HSA-sired-F1	11	41	18	16	16	20	33	85	50	57	83
HSA-sired-F1	12	50	20	24	23	81	161	212	251	205	230
HSA-sired-F1	13	55	28	30	35	135	159	147	190	195	196
HSA-sired-F1	14	53	24	30	33	154	113	80	21	31	14
HSA-sired-F1	15	56	10	9	11	28	31	47	38	40	59
HSA-sired-F1	16	51	26	13	13	67	59	83	84	84	95
HSA-sired-F1	17	52	20	20	16	52	65	76	86	87	111
HSA-sired-F1	18	41	34	30	31	97	117	97	69	97	113
HSA-sired-F1	19	43	18	12	11	37	41	77	39	46	68
HSA-sired-F1	20	50	22	24	19	62	67	71	53	79	91
SSA-sired-F1	21	5	33	24	23	79	133	132	108	150	145
SSA-sired-F1	22	6	28	29	17	65	40	106	55	61	129
SSA-sired-F1	23	1	35	21	30	161	168	229	222	225	296
SSA-sired-F1	24	1	19	16	25	121	135	148	215	207	201
SSA-sired-F1	25	1	19	19	28	109	119	39	16	11	12
SSA-sired-F1	26	7	28	20	16	55	68	79	53	76	92
SSA-sired-F1	27	3	23	14	19	83	91	87	102	98	102
SSA-sired-F1	28	3	33	26	35	130	131	144	76	98	84
SSA-sired-F1	29	5	22	18	16	43	26	59	40	65	84
SSA-sired-F1	30	9	16	18	16	64	73	124	93	87	79
SSA-sired-F1	31	9	31	34	36	147	80	66	147	97	97
SSA-sired-F1	32	12	20	25	21	86	82	81	93	98	98
SSA-sired-F1	33	12	18	21	8	42	50	75	71	79	79
SSA-sired-F1	34	14	15	18	19	51	60	59	72	69	69
SSA-sired-F1	35	14	33	45	30	69	65	67	65	54	41
SSA-sired-F1	36	14	9	10	18	53	77	51	95	65	29

## Sheet: 1c-infusions
Group	ID	ParentID	Day1	Day2	Day3	Day4	Day5	Day6	Day7	Day8	Day9
Paradigm			FR1	FR1	FR1	FR5	FR5	FR5	FR5	FR5	FR5
HSA-sired-F1	1	54	54	26	22	18	18	20	20	20	29
HSA-sired-F1	2	47	47	31	27	20	11	15	9	14	20
HSA-sired-F1	3	55	54	23	16	12	14	15	13	15	31
HSA-sired-F1	4	50	49	26	24	27	25	24	24	12	24
HSA-sired-F1	5	54	54	25	30	20	20	22	20	21	29
HSA-sired-F1	6	46	60	30	33	29	23	23	18	28	40
HSA-sired-F1	7	47	47	70	70	70	70	70	51	37	66
HSA-sired-F1	8	51	52	14	13	9	9	10	9	9	10
HSA-sired-F1	9	49	48	21	16	16	15	13	11	14	15
HSA-sired-F1	10	53	31	26	23	26	26	35	70	70	65
HSA-sired-F1	11	41	19	17	16	4	7	17	10	11	17
HSA-sired-F1	12	50	20	24	24	16	32	42	50	41	46
HSA-sired-F1	13	55	28	29	35	27	32	29	38	39	39
HSA-sired-F1	14	53	25	29	33	31	23	16	4	6	3
HSA-sired-F1	15	56	10	9	12	6	6	9	7	8	12
HSA-sired-F1	16	51	27	13	12	13	12	17	17	17	19
HSA-sired-F1	17	52	21	20	17	10	13	15	17	17	22
HSA-sired-F1	18	41	34	30	30	19	24	20	14	19	23
HSA-sired-F1	19	43	19	11	11	7	8	15	8	9	14
HSA-sired-F1	20	50	22	24	19	12	13	14	11	16	18
SSA-sired-F1	21	5	34	24	24	16	27	27	22	30	29
SSA-sired-F1	22	6	28	29	17	13	8	21	11	12	26
SSA-sired-F1	23	1	36	22	30	32	34	46	44	45	59
SSA-sired-F1	24	1	19	16	25	24	27	30	43	41	40
SSA-sired-F1	25	1	18	18	28	22	24	8	3	2	2
SSA-sired-F1	26	7	27	20	17	11	14	16	11	15	18
SSA-sired-F1	27	3	22	15	20	17	18	17	20	20	20
SSA-sired-F1	28	3	34	27	35	26	26	29	15	20	17
SSA-sired-F1	29	5	23	18	15	9	5	12	8	13	17
SSA-sired-F1	30	9	17	19	16	13	15	25	18	17	16
SSA-sired-F1	31	9	31	34	35	29	16	13	29	19	19
SSA-sired-F1	32	12	21	25	21	17	16	16	19	20	20
SSA-sired-F1	33	12	19	21	9	8	10	15	14	16	16
SSA-sired-F1	34	14	14	18	19	10	12	12	14	14	14
SSA-sired-F1	35	14	34	44	30	14	13	14	13	11	8
SSA-sired-F1	36	14	9	10	17	11	15	10	19	13	6

[truncated: 61 more sheets: 1c-PR, 1d-FR, 1d-pellet, 1d-PR, 1e-FR, 1e-pellet, 1e-PR, 1f-FR, 1f-infusions, 1f-PR, 1g-FR, 1g-infusions, 1g-PR, 2b-FR, 2b-infusion, 2b-PR, 2d-lever, 2d-dosage, 2e-correlation, 3b-FR …]
