# Supplementary material for: Paternal heroin self-administration in rats increases drug-seeking behavior in male offspring via miR-19b downregulation in the nucleus accumbens
Source: Neuropsychopharmacology. 2025 Mar 8;50(7):1027–38. doi: 10.1038/s41386-025-02081-8 (PMC12089436; doi:10.1038/s41386-025-02081-8)
Supplement: Supplementary file 2 — Primer sequences used [file 41386_2025_2081_MOESM2_ESM.xlsx]

## Sheet: Sheet1
Name	Application	Sequence
Agomir-Scr	Synthetic RNA	UUC UCC GAA CGU GUC ACG UTT
Agomir-19b	Synthetic RNA	AGUUUUGCAGAUUUGCAGUUCAG
Gou_Universal_Rev	RT-qPCR	ACGTGCAGGGTCCGAGGT
rno-let7aef-5p_RT	RT-qPCR	GTGCAGGGTCCGAGGTCAGAGCCACCTGGGCAATTTTTTTTTTTAACTAT
rno_let7abc-5p-Fw	RT-qPCR	TCGGTGAGGTAGTAGGTTGT
rno-let7b-5p_RT	RT-qPCR	GTGCAGGGTCCGAGGTCAGAGCCACCTGGGCAATTTTTTTTTTTAACCAC
rno-let-7c-5p-RT	RT-qPCR	GTGCAGGGTCCGAGGTCAGAGCCACCTGGGCAATTTTTTTTTTTAACCAT
rno-let-7d-5p-RT	RT-qPCR	GTGCAGGGTCCGAGGTCAGAGCCACCTGGGCAATTTTTTTTTTTAACTATG
rno-let-7d-5p-Fw	RT-qPCR	CGGAGAGGTAGTAGGTTGC
rno-let-7e-5p-Fw	RT-qPCR	GTTCGGTGAGGTAGGAGGT
rno-let-7f-5p-Fw	RT-qPCR	GGTTCGGTGAGGTAGTAGATT
rno-let-7g-5p-RT	RT-qPCR	GTGCAGGGTCCGAGGTCAGAGCCACCTGGGCAATTTTTTTTTTTAACTGT
rno-let-7g-5p-Fw	RT-qPCR	TCGGTGAGGTAGTAGTTTGTA
rno-let-7i-5p-RT	RT-qPCR	GTGCAGGGTCCGAGGTCAGAGCCACCTGGGCAATTTTTTTTTTTAACAGC
rno-let-7i-5p-Fw	RT-qPCR	CGGTGAGGTAGTAGTTTGTG
rno-miR-19b-2-5p-RT	RT-qPCR	GTGCAGGGTCCGAGGTCAGAGCCACCTGGGCAATTTTTTTTTTTCTGAAC
rno-miR-19b-2-5p-Fw	RT-qPCR	GCGTTTTGCAGATTTGCAGT
rno-miR-19b-1-5p-RT	RT-qPCR	GTGCAGGGTCCGAGGTCAGAGCCACCTGGGCAATTTTTTTTTTTCTGGATG
rno-miR-19b-1-5p-Fw	RT-qPCR	GCGTTTTGCAGGTTTGCAGT
rno-miR-19a-5p-RT	RT-qPCR	GTGCAGGGTCCGAGGTCAGAGCCACCTGGGCAATTTTTTTTTTTACGTGA
rno-miR-19a-5p-Fw	RT-qPCR	GCTCGTTTTGCATAGTTGCA
U6-RT	RT-qPCR	GTGCAGGGTCCGAGGTCAGAGCCACCTGGGCAATTTTTTTTTTTGAACGC
U6-Fw	RT-qPCR	CGTGACACGCAAATTCGTGAA
miR-19-long	Molecular Cloning	TGCTGTTGACAGTGAGCGCGAACTGCAAATCTGCAAAACTTAGTGAAGCCACAGATGTAAGTTTTGCAGATTTGCAGTTCATGCCTACTGCCTCGGA
miR-scramble-long	Molecular Cloning	TGCTGTTGACAGTGAGCGCACGGCAACACAATAATTGCTCTAGTGAAGCCACAGATGTAGAGCAATTATTGTGTTGCCGTTTGCCTACTGCCTCGGA
mir30-EcoRI-rev	Molecular Cloning	TCTCGAATTCCGAGGCAGTAGGC
mir-30-PCR-fw	Molecular Cloning	ctggattattctgagtccaa
mir-30-PCR-rev	Molecular Cloning	catggtcctgctggagttcgtg
psicheck-2-19b-mut-fw	Molecular Cloning	ctgaactgcaaatctgcaaaactGCGGCCGCTGGCCGCAAT
psicheck-2-19b-mut-rev	Molecular Cloning	gcagatttgcagttcagCTCGAGCGATCGCCTAGAATT
psicheck-2-scr-mut-fw	Molecular Cloning	cggcaacacaataattgctcGCGGCCGCTGGCCGCAAT
psicheck-2-scr-mut-rev	Molecular Cloning	caattattgtgttgccgttaCTCGAGCGATCGCCTAGAATT
miR-19b-TuD-long	Molecular Cloning	TgaactcgagGACGGCGCTAGGATCATCAACCTGAACTGCAAAATCTTCTGCAAAACTCAAGTATTCTGGTCACAGAATACAACCTGAACTGCAAAATCTTCTGCAAAACTCAAGATGAT
miR-Scr-TuD-long	Molecular Cloning	TgaactcgagGACGGCGCTAGGATCATCAACACGGCAACACAATAATTGCTCTTCTGCAAAACTCAAGTATTCTGGTCACAGAATACAACACGGCAACACAATAATTGCTCCAAAACTCAAGATGAT
TUDECOR1-REV	Molecular Cloning	TCTCGAATTCAAAAAAGACGGCGCTAGGATCATC
TuD-WPRE-fw	Molecular Cloning	tcgaattcggttacctcgagCCGACTCGTCTGAGGGCG
TuD-WPRE-Rev	Molecular Cloning	ggacgagctgtacaagtaaAATCAACCTCTGGATTACAAAATTTG
TuD-EGFP-fw	Molecular Cloning	tTTACTTGTACAGCTCGTCCATGCC
TuD-EGFP-rev	Molecular Cloning	gaggcggcccaaagggagatATAACTTCGTATAGCATACATTATACGAAGT
TuD-Vector-fw	Molecular Cloning	tacattatacgaagttatcgaattcggttacctcgag
TuD-Vector-frev	Molecular Cloning	ATCTCCCTTTGGGCCGCCTCCCCGCGATATCTACGGGTG
P5-Q	Library Quantification	AATGATACGGCGACCACCGA
P7-Q	Library Quantification	CAAGCAGAAGACGGCATACGA
