# Supplementary material for: Paternal heroin self-administration in rats increases drug-seeking behavior in male offspring via miR-19b downregulation in the nucleus accumbens
Source: Neuropsychopharmacology. 2025 Mar 8;50(7):1027–38. doi: 10.1038/s41386-025-02081-8 (PMC12089436; doi:10.1038/s41386-025-02081-8)
Supplement: Supplementary file 4 — R code for statistics and plotting [file 41386_2025_2081_MOESM4_ESM.txt]

#libraries ---------------------
##for statistics
library(dplyr);library(lme4);library(emmeans);library(lmerTest);
library(stats);library(irr);library(xlsx);library(FSA);library(scales);library(mice)

##for plotting
library(tidyverse);library(gghalves);library(ggplot2);library(dplyr);library(tidyr)

#Setting working directory------------
#Place “Table_S1_stat_and_raw_data.xlsx” in the destination folder
setwd("D:/Projects/高文静/Paper_writing/250219_NPP_revision2/Submission/")
#Statistics-------------------------------------------
if (!require(lme4)) install.packages("lme4")
if (!require(emmeans)) install.packages("emmeans")
if (!require(lmerTest)) install.packages("lmerTest")
if (!require(dplyr)) install.packages("dplyr")
if (!require(readxl)) install.packages("readxl")
if (!require(xlsx)) install.packages("xlsx")
if (!require(FSA)) install.packages("FSA")
if (!require(mice)) install.packages("mice")


library(dplyr);library(lme4);library(emmeans);library(lmerTest);
library(stats);library(irr);library(xlsx);library(FSA);library(scales);library(mice)


#setwd("D:/Projects/Paper_writing/241202_NPP_revision/")
##FIG1b-lever====================================
rm(list = ls())
Fig_No = "1b-FR"
Generation = "F1"
sex = "male"
FR1_L = 3
FR5_L = 6
DATA<-xlsx::read.xlsx("Table_S1_stat_and_raw_data.xlsx",sheetName = Fig_No,header = T)
head(DATA)
totaln = nrow(DATA)-1
data<- as.vector(unlist(DATA[2:nrow(DATA),-c(1,2,3)]))
head(data)
#data formatting
mydata<-data.frame(Drug=rep(as.vector(DATA$Group[c(2:nrow(DATA))]),FR1_L+FR5_L),
                   Day=rep(c(1:(FR1_L+FR5_L)),each = totaln),
                   ParentID = rep(as.vector(DATA$ParentID[c(2:nrow(DATA))]),FR1_L+FR5_L),
                   FRTestType = c(rep("FR1",FR1_L*totaln),rep("FR5",FR5_L*totaln)),
                   IndividualID = rep(c(1:totaln),FR1_L+FR5_L),
                   Response = as.numeric(data))
str(mydata)

mydata[,c(1:5)]<-lapply(mydata[,c(1:ncol(mydata)-1)],as.factor)
str(mydata)
#calculate and print n in N_value
result <- mydata %>%
  group_by(Drug) %>%
  summarise(
    IndividualCount = n_distinct(IndividualID),
    ParentCount = n_distinct(ParentID),
    .groups = 'drop'
  ) %>%
  mutate(Description = paste0(Drug,  ", n = ", IndividualCount, " (from ",ParentCount," litters)"))

N_value <- paste(result$Description, collapse = "; ")
N_value
#Model with  fixed-effects part and random-effects part
model  <- lmer(Response ~ Drug * FRTestType + (1|ParentID/IndividualID), data = mydata)
summary <- paste0(capture.output(summary(model))[c(1,2)], collapse = "; ")
#Calculate F and p for  fixed-effects part
anova_results  <- anova(model, type = "III")
anova_df <- as.data.frame(anova_results)
Main_effects_output <- paste0("Fixed effects, ",
                              "F", rownames(anova_df)[3], "(",anova_df$NumDF[3], ", ", round(anova_df$DenDF[3],3), ") = ", round(anova_df$`F value`[3], 3), ", p = ", format.pval(anova_df$`Pr(>F)`[3], digits = 3),"; ",
                              "F", rownames(anova_df)[1], "(",anova_df$NumDF[1], ", ", round(anova_df$DenDF[1],3), ") = ", round(anova_df$`F value`[1], 3), ", p = ", format.pval(anova_df$`Pr(>F)`[1], digits = 3)
)
#ParentID effects
reduced_model <- lmer(Response ~ Drug * FRTestType  + (1|IndividualID), data = mydata)
reduced_model_effects <- anova(model, reduced_model, test = "LRT")
VarCorr(model)
ParrentID_output <- paste0("Parrent effects, Chisq(", reduced_model_effects$Df[2],") = ",reduced_model_effects$Chisq[2], ", Pr(>Chisq) = ", reduced_model_effects$`Pr(>Chisq)`[2])
Main_effects_output <-paste0(Main_effects_output,"; ",ParrentID_output)
# significance annotation of comparison
fr_effects <- emmeans(model, ~ Drug| FRTestType,pbkrtest.limit = 3746)
contrasts_FR <- pairs(fr_effects, adjust = "bonferonni")
results <- summary(contrasts_FR) %>%
  filter(contrast == "(HSA-sired-F1) - (SSA-sired-F1)") %>%
  mutate(
    Significance = case_when(
      p.value < 0.001 ~ "***",
      p.value < 0.01  ~ "**",
      p.value < 0.05  ~ "*",
      
      TRUE            ~ ""
    ),
    Description = paste0(
      "HSA-sired-F1 vs SSA-sired-F1, ",FRTestType, ", ",Significance, "P = ", format.pval(p.value, digits = 2)
    )
  )
Comparison = paste(paste(results$Description, collapse = "; "), collapse = "; ")


stat<-data.frame(Figure = Fig_No,
                 Generation = Generation,
                 Sex = sex,
                 N_value =N_value,
                 Formula = summary,
                 Main_effects = Main_effects_output,
                 Comparison = Comparison,
                 Significance = paste0(results$Significance,collapse = "")
)
wb <- loadWorkbook("Table_S1_stat_and_raw_data.xlsx")
sheet <- getSheets(wb)$"Statistics"
last_row <-length(getRows(sheet)) + 1
addDataFrame(stat, sheet, col.names = FALSE, row.names = FALSE, startRow = last_row)
saveWorkbook(wb, "Table_S1_stat_and_raw_data.xlsx")

##FIG1b-infusion====================================
rm(list = ls())
Fig_No = "1b-infusions"
Generation = "F1"
sex = "male"
FR1_L = 3
FR5_L = 6
DATA<-xlsx::read.xlsx("Table_S1_stat_and_raw_data.xlsx",sheetName = Fig_No,header = T)
head(DATA)
totaln = nrow(DATA)-1
data<- as.vector(unlist(DATA[2:nrow(DATA),-c(1,2,3)]))
head(data)
#data formatting
mydata<-data.frame(Drug=rep(as.vector(DATA$Group[c(2:nrow(DATA))]),FR1_L+FR5_L),
                   Day=rep(c(1:(FR1_L+FR5_L)),each = totaln),
                   ParentID = rep(as.vector(DATA$ParentID[c(2:nrow(DATA))]),FR1_L+FR5_L),
                   FRTestType = c(rep("FR1",FR1_L*totaln),rep("FR5",FR5_L*totaln)),
                   IndividualID = rep(c(1:totaln),FR1_L+FR5_L),
                   Response = as.numeric(data))
str(mydata)

mydata[,c(1:5)]<-lapply(mydata[,c(1:ncol(mydata)-1)],as.factor)
str(mydata)
#calculate and print n in N_value
result <- mydata %>%
  group_by(Drug) %>%
  summarise(
    IndividualCount = n_distinct(IndividualID),
    ParentCount = n_distinct(ParentID),
    .groups = 'drop'
  ) %>%
  mutate(Description = paste0(Drug,  ", n = ", IndividualCount, " (from ",ParentCount," litters)"))

N_value <- paste(result$Description, collapse = "; ")
#Model with  fixed-effects part and random-effects part
model  <- lmer(Response ~ Drug * Day + (1|ParentID/IndividualID), data = mydata)
summary <- paste0(capture.output(summary(model))[c(1,2)], collapse = "; ")
#Calculate F and p for  fixed-effects part
anova_results  <- anova(model, type = "III")
anova_df <- as.data.frame(anova_results)
Main_effects_output <- paste0("Fixed effects, ",
                              "F", rownames(anova_df)[3], "(",anova_df$NumDF[3], ", ", round(anova_df$DenDF[3],3), ") = ", round(anova_df$`F value`[3], 3), ", p = ", format.pval(anova_df$`Pr(>F)`[3], digits = 3),"; ",
                              "F", rownames(anova_df)[1], "(",anova_df$NumDF[1], ", ", round(anova_df$DenDF[1],3), ") = ", round(anova_df$`F value`[1], 3), ", p = ", format.pval(anova_df$`Pr(>F)`[1], digits = 3)
)
#ParentID effects
reduced_model <- lmer(Response ~ Drug * FRTestType  + (1|IndividualID), data = mydata)
reduced_model_effects <- anova(model, reduced_model, test = "LRT")
VarCorr(model)
ParrentID_output <- paste0("Parrent effects, Chisq(", reduced_model_effects$Df[2],") = ",format(reduced_model_effects$Chisq[2],scientific = TRUE, digits = 3), ", Pr(>Chisq) = ", format(reduced_model_effects$`Pr(>Chisq)`[2],scientific = TRUE, digits = 3))
Main_effects_output <-paste0(Main_effects_output,"; ",ParrentID_output)
Main_effects_output 
# significance annotation of comparison
significance <- ifelse(anova_df[1,]$`Pr(>F)` < 0.001, "***",
                       ifelse(anova_df[1,]$`Pr(>F)` < 0.01, "**",
                              anova_df[1,]$`Pr(>F)` < 0.05, "*", "")))

model1<-lmer(Response ~ Drug * FRTestType + (1|ParentID/IndividualID), data = mydata)
fr_effects <- emmeans(model1, ~ Drug| FRTestType,pbkrtest.limit = 3746)
contrasts_FR <- pairs(fr_effects, adjust = "bonferonni")
results <- summary(contrasts_FR) %>%
  filter(contrast == "(HSA-sired-F1) - (SSA-sired-F1)") %>%
  mutate(
    Significance = case_when(
      p.value < 0.001 ~ "***",
      p.value < 0.01  ~ "**",
      p.value < 0.05  ~ "*",
      
      TRUE            ~ ""
    ),
    Description = paste0(
      "HSA-sired-F1 vs SSA-sired-F1, ",FRTestType, ", ",Significance, "P = ", format.pval(p.value, digits = 2)
    )
  )
Comparison = paste(paste(results$Description, collapse = "; "), collapse = "; ")

stat<-data.frame(Figure = Fig_No,
                 Generation = Generation,
                 Sex = sex,
                 N_value =N_value,
                 Formula = summary,
                 Main_effects = Main_effects_output,
                 Comparison = Comparison,
                 Significance = paste0(results$Significance,collapse = "")
)
wb <- loadWorkbook("Table_S1_stat_and_raw_data.xlsx")
sheet <- getSheets(wb)$"Statistics"
last_row <-length(getRows(sheet)) + 1
addDataFrame(stat, sheet, col.names = FALSE, row.names = FALSE, startRow = last_row)
saveWorkbook(wb, "Table_S1_stat_and_raw_data.xlsx")

##FIG1b PR========================================
rm(list = ls())
Fig_No = "1b-PR"
Generation = "F1"
sex = "male"
DATA<-xlsx::read.xlsx("Table_S1_stat_and_raw_data.xlsx",sheetName = Fig_No,header = T)
head(DATA)
totaln = nrow(DATA)
result <- DATA %>%
  group_by(Group) %>%
  summarise(
    IndividualCount = n_distinct(ID),
    ParentCount = n_distinct(ParentID),
    .groups = 'drop'
  ) %>%
  mutate(Description = paste0(Group,  ", n = ", IndividualCount, " (from ",ParentCount," litters)"))

N_value <- paste(result$Description, collapse = "; ")
N_value

model <- lmer(Infusions~Group+ (1 | ParentID), data = DATA)

summary(model)
summary <- paste0(capture.output(summary(model))[c(1,2)], collapse = "; ")
summary
#Calculate F and p for  fixed-effects part
anova_results  <- anova(model, type = "III")
anova_df <- as.data.frame(anova_results)
Main_effects_output <- paste0("Fixed effects, ",
                              "F", rownames(anova_df)[1], "(",anova_df$NumDF[1], ", ", round(anova_df$DenDF[1],3), ") = ", round(anova_df$`F value`[1], 3), ", p = ", format.pval(anova_df$`Pr(>F)`[1], digits = 3)
)
#ParentID effects
reduced_model <-  aov(Break.Point ~ Group, data = DATA)
reduced_model_effects <- anova(model, reduced_model, test = "LRT")
VarCorr(model)
ParrentID_output <- paste0("Parrent effects, Chisq(", reduced_model_effects$Df[2],") = ",format(reduced_model_effects$Chisq[2],scientific = TRUE, digits = 3), ", Pr(>Chisq) = ", format(reduced_model_effects$`Pr(>Chisq)`[2],scientific = TRUE, digits = 3))
Main_effects_output <-paste0(Main_effects_output,"; ",ParrentID_output)
Main_effects_output 

significance <- ifelse(anova_df$`Pr(>F)` < 0.001, "***",
                       ifelse(anova_df$`Pr(>F)` < 0.01, "**",
                              ifelse(anova_df$`Pr(>F)` < 0.05, "*", "")))
Comparison <- paste(paste(result$Group, collapse = " vs. "), ",",significance, "p-value", ifelse(anova_df$`Pr(>F)` < 0.001, "< 0.001", paste0("= ",format(round(anova_df$`Pr(>F)`, 3)), nsmall = 3)))

stat<-data.frame(Figure = Fig_No,
                 Generation = Generation,
                 Sex = sex,
                 N_value =N_value,
                 Formula = summary,
                 Main_effects = Main_effects_output,
                 Comparison = Comparison,
                 Significance = significance
)
stat

wb <- loadWorkbook("Table_S1_stat_and_raw_data.xlsx")
sheet <- getSheets(wb)$"Statistics"
last_row <-length(getRows(sheet)) + 1
addDataFrame(stat, sheet, col.names = FALSE, row.names = FALSE, startRow = last_row)
saveWorkbook(wb, "Table_S1_stat_and_raw_data.xlsx")

##FIG1c-lever====================================
rm(list = ls())
Fig_No = "1c-FR"
Generation = "F1"
sex = "female"
FR1_L = 3
FR5_L = 6
DATA<-xlsx::read.xlsx("Table_S1_stat_and_raw_data.xlsx",sheetName = Fig_No,header = T)
head(DATA)
totaln = nrow(DATA)-1
data<- as.vector(unlist(DATA[2:nrow(DATA),-c(1,2,3)]))
head(data)
#data formatting
mydata<-data.frame(Drug=rep(as.vector(DATA$Group[c(2:nrow(DATA))]),FR1_L+FR5_L),
                   Day=rep(c(1:(FR1_L+FR5_L)),each = totaln),
                   ParentID = rep(as.vector(DATA$ParentID[c(2:nrow(DATA))]),FR1_L+FR5_L),
                   FRTestType = c(rep("FR1",FR1_L*totaln),rep("FR5",FR5_L*totaln)),
                   IndividualID = rep(c(1:totaln),FR1_L+FR5_L),
                   Response = as.numeric(data))
str(mydata)

mydata[,c(1:5)]<-lapply(mydata[,c(1:ncol(mydata)-1)],as.factor)
str(mydata)
#calculate and print n in N_value
result <- mydata %>%
  group_by(Drug) %>%
  summarise(
    IndividualCount = n_distinct(IndividualID),
    ParentCount = n_distinct(ParentID),
    .groups = 'drop'
  ) %>%
  mutate(Description = paste0(Drug,  ", n = ", IndividualCount, " (from ",ParentCount," litters)"))

N_value <- paste(result$Description, collapse = "; ")
#Model with  fixed-effects part and random-effects part
model  <- lmer(Response ~ Drug * FRTestType + (1|ParentID/IndividualID), data = mydata)
summary <- paste0(capture.output(summary(model))[c(1,2)], collapse = "; ")
#Calculate F and p for  fixed-effects part
anova_results  <- anova(model, type = "III")
anova_df <- as.data.frame(anova_results)
Main_effects_output <- paste0("Fixed effects, ",
                              "F", rownames(anova_df)[3], "(",anova_df$NumDF[3], ", ", round(anova_df$DenDF[3],3), ") = ", round(anova_df$`F value`[3], 3), ", p = ", format.pval(anova_df$`Pr(>F)`[3], digits = 3),"; ",
                              "F", rownames(anova_df)[1], "(",anova_df$NumDF[1], ", ", round(anova_df$DenDF[1],3), ") = ", round(anova_df$`F value`[1], 3), ", p = ", format.pval(anova_df$`Pr(>F)`[1], digits = 3)
)
#ParentID effects
reduced_model <- lmer(Response ~ Drug * FRTestType  + (1|IndividualID), data = mydata)
reduced_model_effects <- anova(model, reduced_model, test = "LRT")
VarCorr(model)
ParrentID_output <- paste0("Parrent effects, Chisq(", reduced_model_effects$Df[2],") = ",reduced_model_effects$Chisq[2], ", Pr(>Chisq) = ", reduced_model_effects$`Pr(>Chisq)`[2])
Main_effects_output <-paste0(Main_effects_output,"; ",ParrentID_output)
# significance annotation of comparison
fr_effects <- emmeans(model, ~ Drug| FRTestType,pbkrtest.limit = 3746)
contrasts_FR <- pairs(fr_effects, adjust = "bonferonni")
results <- summary(contrasts_FR) %>%
  filter(contrast == "(HSA-sired-F1) - (SSA-sired-F1)") %>%
  mutate(
    Significance = case_when(
      p.value < 0.001 ~ "***",
      p.value < 0.01  ~ "**",
      p.value < 0.05  ~ "*",
      
      TRUE            ~ ""
    ),
    Description = paste0(
      "HSA-sired-F1 vs SSA-sired-F1, ",FRTestType, ", ",Significance, "P = ", format.pval(p.value, digits = 2)
    )
  )
Comparison = paste(paste(results$Description, collapse = "; "), collapse = "; ")


stat<-data.frame(Figure = Fig_No,
                 Generation = Generation,
                 Sex = sex,
                 N_value =N_value,
                 Formula = summary,
                 Main_effects = Main_effects_output,
                 Comparison = Comparison,
                 Significance = paste0(results$Significance,collapse = "")
)
wb <- loadWorkbook("Table_S1_stat_and_raw_data.xlsx")
sheet <- getSheets(wb)$"Statistics"
last_row <-length(getRows(sheet)) + 1
addDataFrame(stat, sheet, col.names = FALSE, row.names = FALSE, startRow = last_row)
saveWorkbook(wb, "Table_S1_stat_and_raw_data.xlsx")

##FIG1c-infusion====================================
rm(list = ls())
Fig_No = "1c-infusions"
Generation = "F1"
sex = "female"
FR1_L = 3
FR5_L = 6
DATA<-xlsx::read.xlsx("Table_S1_stat_and_raw_data.xlsx",sheetName = Fig_No,header = T)
head(DATA)
totaln = nrow(DATA)-1
data<- as.vector(unlist(DATA[2:nrow(DATA),-c(1,2,3)]))
head(data)
#data formatting
mydata<-data.frame(Drug=rep(as.vector(DATA$Group[c(2:nrow(DATA))]),FR1_L+FR5_L),
                   Day=rep(c(1:(FR1_L+FR5_L)),each = totaln),
                   ParentID = rep(as.vector(DATA$ParentID[c(2:nrow(DATA))]),FR1_L+FR5_L),
                   FRTestType = c(rep("FR1",FR1_L*totaln),rep("FR5",FR5_L*totaln)),
                   IndividualID = rep(c(1:totaln),FR1_L+FR5_L),
                   Response = as.numeric(data))
str(mydata)

mydata[,c(1:5)]<-lapply(mydata[,c(1:ncol(mydata)-1)],as.factor)
str(mydata)
#calculate and print n in N_value
result <- mydata %>%
  group_by(Drug) %>%
  summarise(
    IndividualCount = n_distinct(IndividualID),
    ParentCount = n_distinct(ParentID),
    .groups = 'drop'
  ) %>%
  mutate(Description = paste0(Drug,  ", n = ", IndividualCount, " (from ",ParentCount," litters)"))

N_value <- paste(result$Description, collapse = "; ")
#Model with  fixed-effects part and random-effects part
model  <- lmer(Response ~ Drug * Day + (1|ParentID/IndividualID), data = mydata)
summary <- paste0(capture.output(summary(model))[c(1,2)], collapse = "; ")
#Calculate F and p for  fixed-effects part
anova_results  <- anova(model, type = "III")
anova_df <- as.data.frame(anova_results)
Main_effects_output <- paste0("Fixed effects, ",
                              "F", rownames(anova_df)[3], "(",anova_df$NumDF[3], ", ", round(anova_df$DenDF[3],3), ") = ", round(anova_df$`F value`[3], 3), ", p = ", format.pval(anova_df$`Pr(>F)`[3], digits = 3),"; ",
                              "F", rownames(anova_df)[1], "(",anova_df$NumDF[1], ", ", round(anova_df$DenDF[1],3), ") = ", round(anova_df$`F value`[1], 3), ", p = ", format.pval(anova_df$`Pr(>F)`[1], digits = 3)
)
#ParentID effects
reduced_model <- lmer(Response ~ Drug * FRTestType  + (1|IndividualID), data = mydata)
reduced_model_effects <- anova(model, reduced_model, test = "LRT")
VarCorr(model)
ParrentID_output <- paste0("Parrent effects, Chisq(", reduced_model_effects$Df[2],") = ",format(reduced_model_effects$Chisq[2],scientific = TRUE, digits = 3), ", Pr(>Chisq) = ", format(reduced_model_effects$`Pr(>Chisq)`[2],scientific = TRUE, digits = 3))
Main_effects_output <-paste0(Main_effects_output,"; ",ParrentID_output)
Main_effects_output 
model1<-lmer(Response ~ Drug * FRTestType + (1|ParentID/IndividualID), data = mydata)
fr_effects <- emmeans(model1, ~ Drug| FRTestType,pbkrtest.limit = 3746)
contrasts_FR <- pairs(fr_effects, adjust = "bonferonni")
results <- summary(contrasts_FR) %>%
  filter(contrast == "(HSA-sired-F1) - (SSA-sired-F1)") %>%
  mutate(
    Significance = case_when(
      p.value < 0.001 ~ "***",
      p.value < 0.01  ~ "**",
      p.value < 0.05  ~ "*",
      
      TRUE            ~ ""
    ),
    Description = paste0(
      "HSA-sired-F1 vs SSA-sired-F1, ",FRTestType, ", ",Significance, "P = ", format.pval(p.value, digits = 2)
    )
  )
Comparison = paste(paste(results$Description, collapse = "; "), collapse = "; ")


stat<-data.frame(Figure = Fig_No,
                 Generation = Generation,
                 Sex = sex,
                 N_value =N_value,
                 Formula = summary,
                 Main_effects = Main_effects_output,
                 Comparison = Comparison,
                 Significance = paste0(results$Significance,collapse = "")
)
wb <- loadWorkbook("Table_S1_stat_and_raw_data.xlsx")
sheet <- getSheets(wb)$"Statistics"
last_row <-length(getRows(sheet)) + 1
addDataFrame(stat, sheet, col.names = FALSE, row.names = FALSE, startRow = last_row)
saveWorkbook(wb, "Table_S1_stat_and_raw_data.xlsx")

##FIG1c PR========================================
rm(list = ls())
Fig_No = "1c-PR"
Generation = "F1"
sex = "female"
DATA<-xlsx::read.xlsx("Table_S1_stat_and_raw_data.xlsx",sheetName = Fig_No,header = T)
head(DATA)
totaln = nrow(DATA)
result <- DATA %>%
  group_by(Group) %>%
  summarise(
    IndividualCount = n_distinct(ID),
    ParentCount = n_distinct(ParentID),
    .groups = 'drop'
  ) %>%
  mutate(Description = paste0(Group,  ", n = ", IndividualCount, " (from ",ParentCount," litters)"))

N_value <- paste(result$Description, collapse = "; ")
N_value

model <- lmer(Infusions~Group+ (1 | ParentID), data = DATA)

summary(model)
summary <- paste0(capture.output(summary(model))[c(1,2)], collapse = "; ")
summary
#Calculate F and p for  fixed-effects part
anova_results  <- anova(model, type = "III")
anova_df <- as.data.frame(anova_results)
Main_effects_output <- paste0("Fixed effects, ",
                              "F", rownames(anova_df)[1], "(",anova_df$NumDF[1], ", ", round(anova_df$DenDF[1],3), ") = ", round(anova_df$`F value`[1], 3), ", p = ", format.pval(anova_df$`Pr(>F)`[1], digits = 3)
)
#ParentID effects
reduced_model <-  aov(Break.Point ~ Group, data = DATA)
reduced_model_effects <- anova(model, reduced_model, test = "LRT")
VarCorr(model)
ParrentID_output <- paste0("Parrent effects, Chisq(", reduced_model_effects$Df[2],") = ",format(reduced_model_effects$Chisq[2],scientific = TRUE, digits = 3), ", Pr(>Chisq) = ", format(reduced_model_effects$`Pr(>Chisq)`[2],scientific = TRUE, digits = 3))
Main_effects_output <-paste0(Main_effects_output,"; ",ParrentID_output)
Main_effects_output 

significance <- ifelse(anova_df$`Pr(>F)` < 0.001, "***",
                       ifelse(anova_df$`Pr(>F)` < 0.01, "**",
                              ifelse(anova_df$`Pr(>F)` < 0.05, "*", "")))
Comparison <- paste(paste(result$Group, collapse = " vs. "), ",",significance, "p-value", ifelse(anova_df$`Pr(>F)` < 0.001, "< 0.001", paste0("= ",format(round(anova_df$`Pr(>F)`, 3)), nsmall = 3)))

stat<-data.frame(Figure = Fig_No,
                 Generation = Generation,
                 Sex = sex,
                 N_value =N_value,
                 Formula = summary,
                 Main_effects = Main_effects_output,
                 Comparison = Comparison,
                 Significance = significance
)
stat

wb <- loadWorkbook("Table_S1_stat_and_raw_data.xlsx")
sheet <- getSheets(wb)$"Statistics"
last_row <-length(getRows(sheet)) + 1
addDataFrame(stat, sheet, col.names = FALSE, row.names = FALSE, startRow = last_row)
saveWorkbook(wb, "Table_S1_stat_and_raw_data.xlsx")


##FIG1d-lever====================================
rm(list = ls())
Fig_No = "1d-FR"
Generation = "F1"
sex = "male"
FR1_L = 5
FR5_L = 5
FR10_L = 5
DATA<-xlsx::read.xlsx("Table_S1_stat_and_raw_data.xlsx",sheetName = Fig_No,header = T)
head(DATA)
totaln = nrow(DATA)-1
data<- as.vector(unlist(DATA[2:nrow(DATA),-c(1,2,3)]))
head(data)
#data formatting
mydata<-data.frame(Drug=rep(as.vector(DATA$Group[c(2:nrow(DATA))]),FR1_L+FR5_L+FR10_L),
                   Day=rep(c(1:(FR1_L+FR5_L+FR10_L)),each = totaln),
                   ParentID = rep(as.vector(DATA$ParentID[c(2:nrow(DATA))]),FR1_L+FR5_L+FR10_L),
                   FRTestType = c(rep("FR1",FR1_L*totaln),rep("FR5",FR5_L*totaln),rep("FR10",FR10_L*totaln)),
                   IndividualID = rep(c(1:totaln),FR1_L+FR5_L+FR10_L),
                   Response = as.numeric(data))
str(mydata)

mydata[,c(1:5)]<-lapply(mydata[,c(1:ncol(mydata)-1)],as.factor)
str(mydata)
#calculate and print n in N_value
result <- mydata %>%
  group_by(Drug) %>%
  summarise(
    IndividualCount = n_distinct(IndividualID),
    ParentCount = n_distinct(ParentID),
    .groups = 'drop'
  ) %>%
  mutate(Description = paste0(Drug,  ", n = ", IndividualCount, " (from ",ParentCount," litters)"))

N_value <- paste(result$Description, collapse = "; ")
#Model with  fixed-effects part and random-effects part
model  <- lmer(Response ~ Drug * FRTestType + (1|ParentID/IndividualID), data = mydata)
summary <- paste0(capture.output(summary(model))[c(1,2)], collapse = "; ")
#Calculate F and p for  fixed-effects part
anova_results  <- anova(model, type = "III")
anova_df <- as.data.frame(anova_results)
Main_effects_output <- paste0("Fixed effects, ",
                              "F", rownames(anova_df)[3], "(",anova_df$NumDF[3], ", ", round(anova_df$DenDF[3],3), ") = ", round(anova_df$`F value`[3], 3), ", p = ", format.pval(anova_df$`Pr(>F)`[3], digits = 3),"; ",
                              "F", rownames(anova_df)[1], "(",anova_df$NumDF[1], ", ", round(anova_df$DenDF[1],3), ") = ", round(anova_df$`F value`[1], 3), ", p = ", format.pval(anova_df$`Pr(>F)`[1], digits = 3)
)
#ParentID effects
reduced_model <- lmer(Response ~ Drug * FRTestType  + (1|IndividualID), data = mydata)
reduced_model_effects <- anova(model, reduced_model, test = "LRT")
VarCorr(model)
ParrentID_output <- paste0("Parrent effects, Chisq(", reduced_model_effects$Df[2],") = ",reduced_model_effects$Chisq[2], ", Pr(>Chisq) = ", reduced_model_effects$`Pr(>Chisq)`[2])
Main_effects_output <-paste0(Main_effects_output,"; ",ParrentID_output)
# significance annotation of comparison
fr_effects <- emmeans(model, ~ Drug| FRTestType,pbkrtest.limit = 3746)
contrasts_FR <- pairs(fr_effects, adjust = "bonferonni")
results <- summary(contrasts_FR) %>%
  filter(contrast == "(HSA-sired-F1) - (SSA-sired-F1)") %>%
  mutate(
    Significance = case_when(
      p.value < 0.001 ~ "***",
      p.value < 0.01  ~ "**",
      p.value < 0.05  ~ "*",
      
      TRUE            ~ ""
    ),
    Description = paste0(FRTestType, ", ",Significance, "P = ", format.pval(p.value, digits = 2)
    )
  )
Comparison = paste("HSA-sired-F1 vs SSA-sired-F1, ",paste0(results$Description, collapse = "; "))
Comparison

stat<-data.frame(Figure = Fig_No,
                 Generation = Generation,
                 Sex = sex,
                 N_value =N_value,
                 Formula = summary,
                 Main_effects = Main_effects_output,
                 Comparison = Comparison,
                 Significance = paste0(results$Significance,collapse = "")
)
stat

wb <- loadWorkbook("Table_S1_stat_and_raw_data.xlsx")
sheet <- getSheets(wb)$"Statistics"
last_row <-length(getRows(sheet)) + 1
addDataFrame(stat, sheet, col.names = FALSE, row.names = FALSE, startRow = last_row)
saveWorkbook(wb, "Table_S1_stat_and_raw_data.xlsx")

##FIG1d-pellet====================================
rm(list = ls())
Fig_No = "1d-pellet"
Generation = "F1"
sex = "male"
FR1_L = 5
FR5_L = 5
FR10_L = 5
DATA<-xlsx::read.xlsx("Table_S1_stat_and_raw_data.xlsx",sheetName = Fig_No,header = T)
head(DATA)
totaln = nrow(DATA)-1
data<- as.vector(unlist(DATA[2:nrow(DATA),-c(1,2,3)]))
head(data)
#data formatting
mydata<-data.frame(Drug=rep(as.vector(DATA$Group[c(2:nrow(DATA))]),FR1_L+FR5_L+FR10_L),
                   Day=rep(c(1:(FR1_L+FR5_L+FR10_L)),each = totaln),
                   ParentID = rep(as.vector(DATA$ParentID[c(2:nrow(DATA))]),FR1_L+FR5_L+FR10_L),
                   FRTestType = c(rep("FR1",FR1_L*totaln),rep("FR5",FR5_L*totaln),rep("FR10",FR10_L*totaln)),
                   IndividualID = rep(c(1:totaln),FR1_L+FR5_L+FR10_L),
                   Response = as.numeric(data))
str(mydata)

mydata[,c(1:5)]<-lapply(mydata[,c(1:ncol(mydata)-1)],as.factor)

str(mydata)
#calculate and print n in N_value
result <- mydata %>%
  group_by(Drug) %>%
  summarise(
    IndividualCount = n_distinct(IndividualID),
    ParentCount = n_distinct(ParentID),
    .groups = 'drop'
  ) %>%
  mutate(Description = paste0(Drug,  ", n = ", IndividualCount, " (from ",ParentCount," litters)"))

N_value <- paste(result$Description, collapse = "; ")
N_value
#Model with  fixed-effects part and random-effects part
model  <- lmer(Response ~ Drug * Day + (1|ParentID/IndividualID), data = mydata)
summary <- paste0(capture.output(summary(model))[c(1,2)], collapse = "; ")
#Calculate F and p for  fixed-effects part
anova_results  <- anova(model, type = "III")
anova_df <- as.data.frame(anova_results)
Main_effects_output <- paste0("Fixed effects, ",
                              "F", rownames(anova_df)[3], "(",anova_df$NumDF[3], ", ", round(anova_df$DenDF[3],3), ") = ", round(anova_df$`F value`[3], 3), ", p = ", format.pval(anova_df$`Pr(>F)`[3], digits = 3),"; ",
                              "F", rownames(anova_df)[1], "(",anova_df$NumDF[1], ", ", round(anova_df$DenDF[1],3), ") = ", round(anova_df$`F value`[1], 3), ", p = ", format.pval(anova_df$`Pr(>F)`[1], digits = 3)
)
#ParentID effects
reduced_model <- lmer(Response ~ Drug * FRTestType  + (1|IndividualID), data = mydata)
reduced_model_effects <- anova(model, reduced_model, test = "LRT")
VarCorr(model)
ParrentID_output <- paste0("Parrent effects, Chisq(", reduced_model_effects$Df[2],") = ",format(reduced_model_effects$Chisq[2],scientific = TRUE, digits = 3), ", Pr(>Chisq) = ", format(reduced_model_effects$`Pr(>Chisq)`[2],scientific = TRUE, digits = 3))
Main_effects_output <-paste0(Main_effects_output,"; ",ParrentID_output)
Main_effects_output 
model1<-lmer(Response ~ Drug * FRTestType + (1|ParentID/IndividualID), data = mydata)
fr_effects <- emmeans(model1, ~ Drug| FRTestType,pbkrtest.limit = 3746)
contrasts_FR <- pairs(fr_effects, adjust = "bonferonni")
results <- summary(contrasts_FR) %>%
  filter(contrast == "(HSA-sired-F1) - (SSA-sired-F1)") %>%
  mutate(
    Significance = case_when(
      p.value < 0.001 ~ "***",
      p.value < 0.01  ~ "**",
      p.value < 0.05  ~ "*",
      
      TRUE            ~ ""
    ),
    Description = paste0(
      "HSA-sired-F1 vs SSA-sired-F1, ",FRTestType, ", ",Significance, "P = ", format.pval(p.value, digits = 2)
    )
  )
Comparison = paste(paste(results$Description, collapse = "; "), collapse = "; ")


stat<-data.frame(Figure = Fig_No,
                 Generation = Generation,
                 Sex = sex,
                 N_value =N_value,
                 Formula = summary,
                 Main_effects = Main_effects_output,
                 Comparison = Comparison,
                 Significance = paste0(results$Significance,collapse = "")
)
stat
wb <- loadWorkbook("Table_S1_stat_and_raw_data.xlsx")
sheet <- getSheets(wb)$"Statistics"
last_row <-length(getRows(sheet)) + 1
addDataFrame(stat, sheet, col.names = FALSE, row.names = FALSE, startRow = last_row)
saveWorkbook(wb, "Table_S1_stat_and_raw_data.xlsx")

##FIG1d-PR========================================
rm(list = ls())
Fig_No = "1d-PR"
Generation = "F1"
sex = "male"
DATA<-xlsx::read.xlsx("Table_S1_stat_and_raw_data.xlsx",sheetName = Fig_No,header = T)
head(DATA)
totaln = nrow(DATA)
result <- DATA %>%
  group_by(Group) %>%
  summarise(
    IndividualCount = n_distinct(ID),
    ParentCount = n_distinct(ParentID),
    .groups = 'drop'
  ) %>%
  mutate(Description = paste0(Group,  ", n = ", IndividualCount, " (from ",ParentCount," litters)"))

N_value <- paste(result$Description, collapse = "; ")
N_value


model <- lmer(Infusions~Group+ (1 | ParentID), data = DATA)

summary(model)
summary <- paste0(capture.output(summary(model))[c(1,2)], collapse = "; ")
summary
#Calculate F and p for  fixed-effects part
anova_results  <- anova(model, type = "III")
anova_df <- as.data.frame(anova_results)
Main_effects_output <- paste0("Fixed effects, ",
                              "F", rownames(anova_df)[1], "(",anova_df$NumDF[1], ", ", round(anova_df$DenDF[1],3), ") = ", round(anova_df$`F value`[1], 3), ", p = ", format.pval(anova_df$`Pr(>F)`[1], digits = 3)
)
#ParentID effects
reduced_model <-  aov(Infusions ~ Group, data = DATA)
reduced_model_effects <- anova(model, reduced_model, test = "LRT")
VarCorr(model)
ParrentID_output <- paste0("Parrent effects, Chisq(", reduced_model_effects$Df[2],") = ",format(reduced_model_effects$Chisq[2],scientific = TRUE, digits = 3), ", Pr(>Chisq) = ", format(reduced_model_effects$`Pr(>Chisq)`[2],scientific = TRUE, digits = 3))
Main_effects_output <-paste0(Main_effects_output,"; ",ParrentID_output)
Main_effects_output 

significance <- ifelse(anova_df$`Pr(>F)` < 0.001, "***",
                       ifelse(anova_df$`Pr(>F)` < 0.01, "**",
                              ifelse(anova_df$`Pr(>F)` < 0.05, "*", "")))
Comparison <- paste(paste(result$Group, collapse = " vs. "), ",",significance, "p-value", ifelse(anova_df$`Pr(>F)` < 0.001, "< 0.001", paste0("= ",format(round(anova_df$`Pr(>F)`, 3)), nsmall = 3)))

stat<-data.frame(Figure = Fig_No,
                 Generation = Generation,
                 Sex = sex,
                 N_value =N_value,
                 Formula = summary,
                 Main_effects = Main_effects_output,
                 Comparison = Comparison,
                 Significance = significance
)
stat
wb <- loadWorkbook("Table_S1_stat_and_raw_data.xlsx")

sheet <- getSheets(wb)$"Statistics"
last_row <-length(getRows(sheet)) + 1
addDataFrame(stat, sheet, col.names = FALSE, row.names = FALSE, startRow = last_row)
saveWorkbook(wb, "Table_S1_stat_and_raw_data.xlsx")

##FIG1e-lever====================================
rm(list = ls())
Fig_No = "1e-FR"
Generation = "F1"
sex = "female"
FR1_L = 5
FR5_L = 5
FR10_L = 5
DATA<-xlsx::read.xlsx("Table_S1_stat_and_raw_data.xlsx",sheetName = Fig_No,header = T)
head(DATA)
totaln = nrow(DATA)-1
data<- as.vector(unlist(DATA[2:nrow(DATA),-c(1,2,3)]))
head(data)
#data formatting
mydata<-data.frame(Drug=rep(as.vector(DATA$Group[c(2:nrow(DATA))]),FR1_L+FR5_L+FR10_L),
                   Day=rep(c(1:(FR1_L+FR5_L+FR10_L)),each = totaln),
                   ParentID = rep(as.vector(DATA$ParentID[c(2:nrow(DATA))]),FR1_L+FR5_L+FR10_L),
                   FRTestType = c(rep("FR1",FR1_L*totaln),rep("FR5",FR5_L*totaln),rep("FR10",FR10_L*totaln)),
                   IndividualID = rep(c(1:totaln),FR1_L+FR5_L+FR10_L),
                   Response = as.numeric(data))
str(mydata)

mydata[,c(1:5)]<-lapply(mydata[,c(1:ncol(mydata)-1)],as.factor)
str(mydata)
#calculate and print n in N_value
result <- mydata %>%
  group_by(Drug) %>%
  summarise(
    IndividualCount = n_distinct(IndividualID),
    ParentCount = n_distinct(ParentID),
    .groups = 'drop'
  ) %>%
  mutate(Description = paste0(Drug,  ", n = ", IndividualCount, " (from ",ParentCount," litters)"))

N_value <- paste(result$Description, collapse = "; ")
#Model with  fixed-effects part and random-effects part
model  <- lmer(Response ~ Drug * FRTestType + (1|ParentID/IndividualID), data = mydata)
summary <- paste0(capture.output(summary(model))[c(1,2)], collapse = "; ")
#Calculate F and p for  fixed-effects part
anova_results  <- anova(model, type = "III")
anova_df <- as.data.frame(anova_results)
Main_effects_output <- paste0("Fixed effects, ",
                              "F", rownames(anova_df)[3], "(",anova_df$NumDF[3], ", ", round(anova_df$DenDF[3],3), ") = ", round(anova_df$`F value`[3], 3), ", p = ", format.pval(anova_df$`Pr(>F)`[3], digits = 3),"; ",
                              "F", rownames(anova_df)[1], "(",anova_df$NumDF[1], ", ", round(anova_df$DenDF[1],3), ") = ", round(anova_df$`F value`[1], 3), ", p = ", format.pval(anova_df$`Pr(>F)`[1], digits = 3)
)
#ParentID effects
reduced_model <- lmer(Response ~ Drug * FRTestType  + (1|IndividualID), data = mydata)
reduced_model_effects <- anova(model, reduced_model, test = "LRT")
VarCorr(model)
ParrentID_output <- paste0("Parrent effects, Chisq(", reduced_model_effects$Df[2],") = ",reduced_model_effects$Chisq[2], ", Pr(>Chisq) = ", reduced_model_effects$`Pr(>Chisq)`[2])
Main_effects_output <-paste0(Main_effects_output,"; ",ParrentID_output)
# significance annotation of comparison
fr_effects <- emmeans(model, ~ Drug| FRTestType,pbkrtest.limit = 3746)
contrasts_FR <- pairs(fr_effects, adjust = "bonferonni")
results <- summary(contrasts_FR) %>%
  filter(contrast == "(HSA-sired-F1) - (SSA-sired-F1)") %>%
  mutate(
    Significance = case_when(
      p.value < 0.001 ~ "***",
      p.value < 0.01  ~ "**",
      p.value < 0.05  ~ "*",
      
      TRUE            ~ ""
    ),
    Description = paste0(FRTestType, ", ",Significance, "P = ", format.pval(p.value, digits = 2)
    )
  )
Comparison = paste("HSA-sired-F1 vs SSA-sired-F1, ",paste0(results$Description, collapse = "; "))
Comparison

stat<-data.frame(Figure = Fig_No,
                 Generation = Generation,
                 Sex = sex,
                 N_value =N_value,
                 Formula = summary,
                 Main_effects = Main_effects_output,
                 Comparison = Comparison,
                 Significance = paste0(results$Significance,collapse = "")
)
stat

wb <- loadWorkbook("Table_S1_stat_and_raw_data.xlsx")
sheet <- getSheets(wb)$"Statistics"
last_row <-length(getRows(sheet)) + 1
addDataFrame(stat, sheet, col.names = FALSE, row.names = FALSE, startRow = last_row)
saveWorkbook(wb, "Table_S1_stat_and_raw_data.xlsx")

##FIG1e-pellet====================================
rm(list = ls())
Fig_No = "1e-pellet"
Generation = "F1"
sex = "female"
FR1_L = 5
FR5_L = 5
FR10_L = 5
DATA<-xlsx::read.xlsx("Table_S1_stat_and_raw_data.xlsx",sheetName = Fig_No,header = T)
head(DATA)
totaln = nrow(DATA)-1
data<- as.vector(unlist(DATA[2:nrow(DATA),-c(1,2,3)]))
head(data)
#data formatting
mydata<-data.frame(Drug=rep(as.vector(DATA$Group[c(2:nrow(DATA))]),FR1_L+FR5_L+FR10_L),
                   Day=rep(c(1:(FR1_L+FR5_L+FR10_L)),each = totaln),
                   ParentID = rep(as.vector(DATA$ParentID[c(2:nrow(DATA))]),FR1_L+FR5_L+FR10_L),
                   FRTestType = c(rep("FR1",FR1_L*totaln),rep("FR5",FR5_L*totaln),rep("FR10",FR10_L*totaln)),
                   IndividualID = rep(c(1:totaln),FR1_L+FR5_L+FR10_L),
                   Response = as.numeric(data))
str(mydata)

mydata[,c(1:5)]<-lapply(mydata[,c(1:ncol(mydata)-1)],as.factor)

str(mydata)
#calculate and print n in N_value
result <- mydata %>%
  group_by(Drug) %>%
  summarise(
    IndividualCount = n_distinct(IndividualID),
    ParentCount = n_distinct(ParentID),
    .groups = 'drop'
  ) %>%
  mutate(Description = paste0(Drug,  ", n = ", IndividualCount, " (from ",ParentCount," litters)"))

N_value <- paste(result$Description, collapse = "; ")
N_value
#Model with  fixed-effects part and random-effects part
model  <- lmer(Response ~ Drug * Day + (1|ParentID/IndividualID), data = mydata)
summary <- paste0(capture.output(summary(model))[c(1,2)], collapse = "; ")
#Calculate F and p for  fixed-effects part
anova_results  <- anova(model, type = "III")
anova_df <- as.data.frame(anova_results)
Main_effects_output <- paste0("Fixed effects, ",
                              "F", rownames(anova_df)[3], "(",anova_df$NumDF[3], ", ", round(anova_df$DenDF[3],3), ") = ", round(anova_df$`F value`[3], 3), ", p = ", format.pval(anova_df$`Pr(>F)`[3], digits = 3),"; ",
                              "F", rownames(anova_df)[1], "(",anova_df$NumDF[1], ", ", round(anova_df$DenDF[1],3), ") = ", round(anova_df$`F value`[1], 3), ", p = ", format.pval(anova_df$`Pr(>F)`[1], digits = 3)
)
#ParentID effects
reduced_model <- lmer(Response ~ Drug * FRTestType  + (1|IndividualID), data = mydata)
reduced_model_effects <- anova(model, reduced_model, test = "LRT")
VarCorr(model)
ParrentID_output <- paste0("Parrent effects, Chisq(", reduced_model_effects$Df[2],") = ",format(reduced_model_effects$Chisq[2],scientific = TRUE, digits = 3), ", Pr(>Chisq) = ", format(reduced_model_effects$`Pr(>Chisq)`[2],scientific = TRUE, digits = 3))
Main_effects_output <-paste0(Main_effects_output,"; ",ParrentID_output)
Main_effects_output 
model1<-lmer(Response ~ Drug * FRTestType + (1|ParentID/IndividualID), data = mydata)
fr_effects <- emmeans(model1, ~ Drug| FRTestType,pbkrtest.limit = 3746)
contrasts_FR <- pairs(fr_effects, adjust = "bonferonni")
results <- summary(contrasts_FR) %>%
  filter(contrast == "(HSA-sired-F1) - (SSA-sired-F1)") %>%
  mutate(
    Significance = case_when(
      p.value < 0.001 ~ "***",
      p.value < 0.01  ~ "**",
      p.value < 0.05  ~ "*",
      
      TRUE            ~ ""
    ),
    Description = paste0(
      "HSA-sired-F1 vs SSA-sired-F1, ",FRTestType, ", ",Significance, "P = ", format.pval(p.value, digits = 2)
    )
  )
Comparison = paste(paste(results$Description, collapse = "; "), collapse = "; ")


stat<-data.frame(Figure = Fig_No,
                 Generation = Generation,
                 Sex = sex,
                 N_value =N_value,
                 Formula = summary,
                 Main_effects = Main_effects_output,
                 Comparison = Comparison,
                 Significance = paste0(results$Significance,collapse = "")
)
stat
wb <- loadWorkbook("Table_S1_stat_and_raw_data.xlsx")
sheet <- getSheets(wb)$"Statistics"
last_row <-length(getRows(sheet)) + 1
addDataFrame(stat, sheet, col.names = FALSE, row.names = FALSE, startRow = last_row)
saveWorkbook(wb, "Table_S1_stat_and_raw_data.xlsx")

##FIG1e-PR========================================
rm(list = ls())
Fig_No = "1e-PR"
Generation = "F1"
sex = "female"
DATA<-xlsx::read.xlsx("Table_S1_stat_and_raw_data.xlsx",sheetName = Fig_No,header = T)
head(DATA)
totaln = nrow(DATA)
result <- DATA %>%
  group_by(Group) %>%
  summarise(
    IndividualCount = n_distinct(ID),
    ParentCount = n_distinct(ParentID),
    .groups = 'drop'
  ) %>%
  mutate(Description = paste0(Group,  ", n = ", IndividualCount, " (from ",ParentCount," litters)"))

N_value <- paste(result$Description, collapse = "; ")
N_value


model <- lmer(Infusions~Group+ (1 | ParentID), data = DATA)

summary(model)
summary <- paste0(capture.output(summary(model))[c(1,2)], collapse = "; ")
summary
#Calculate F and p for  fixed-effects part
anova_results  <- anova(model, type = "III")
anova_df <- as.data.frame(anova_results)
Main_effects_output <- paste0("Fixed effects, ",
                              "F", rownames(anova_df)[1], "(",anova_df$NumDF[1], ", ", round(anova_df$DenDF[1],3), ") = ", round(anova_df$`F value`[1], 3), ", p = ", format.pval(anova_df$`Pr(>F)`[1], digits = 3)
)
#ParentID effects
reduced_model <-  aov(Infusions ~ Group, data = DATA)
reduced_model_effects <- anova(model, reduced_model, test = "LRT")
VarCorr(model)
ParrentID_output <- paste0("Parrent effects, Chisq(", reduced_model_effects$Df[2],") = ",format(reduced_model_effects$Chisq[2],scientific = TRUE, digits = 3), ", Pr(>Chisq) = ", format(reduced_model_effects$`Pr(>Chisq)`[2],scientific = TRUE, digits = 3))
Main_effects_output <-paste0(Main_effects_output,"; ",ParrentID_output)
Main_effects_output 

significance <- ifelse(anova_df$`Pr(>F)` < 0.001, "***",
                       ifelse(anova_df$`Pr(>F)` < 0.01, "**",
                              ifelse(anova_df$`Pr(>F)` < 0.05, "*", "")))
Comparison <- paste(paste(result$Group, collapse = " vs. "), ",",significance, "p-value", ifelse(anova_df$`Pr(>F)` < 0.001, "< 0.001", paste0("= ",format(round(anova_df$`Pr(>F)`, 3)), nsmall = 3)))

stat<-data.frame(Figure = Fig_No,
                 Generation = Generation,
                 Sex = sex,
                 N_value =N_value,
                 Formula = summary,
                 Main_effects = Main_effects_output,
                 Comparison = Comparison,
                 Significance = significance
)
stat
wb <- loadWorkbook("Table_S1_stat_and_raw_data.xlsx")

sheet <- getSheets(wb)$"Statistics"
last_row <-length(getRows(sheet)) + 1
addDataFrame(stat, sheet, col.names = FALSE, row.names = FALSE, startRow = last_row)
saveWorkbook(wb, "Table_S1_stat_and_raw_data.xlsx")

##FIG1f-lever====================================
rm(list = ls())
Fig_No = "1f-FR"
Generation = "F2"
sex = "male"
FR1_L = 3
FR5_L = 6
DATA<-xlsx::read.xlsx("Table_S1_stat_and_raw_data.xlsx",sheetName = Fig_No,header = T)
head(DATA)
totaln = nrow(DATA)-1
data<- as.vector(unlist(DATA[2:nrow(DATA),-c(1,2,3,4)]))
head(data)
#data formatting
mydata<-data.frame(Drug=rep(as.vector(DATA$Group[c(2:nrow(DATA))]),FR1_L+FR5_L),
                   Day=rep(c(1:(FR1_L+FR5_L)),each = totaln),
                   GrandparentID = rep(as.vector(DATA$Grandparent[c(2:nrow(DATA))]),FR1_L+FR5_L),
                   ParentID = rep(as.vector(DATA$ParentID[c(2:nrow(DATA))]),FR1_L+FR5_L),
                   FRTestType = c(rep("FR1",FR1_L*totaln),rep("FR5",FR5_L*totaln)),
                   IndividualID = rep(c(1:totaln),FR1_L+FR5_L),
                   Response = as.numeric(data))
str(mydata)

mydata[,c(1:6)]<-lapply(mydata[,c(1:ncol(mydata)-1)],as.factor)
str(mydata)
#calculate and print n in N_value
result <- mydata %>%
  group_by(Drug) %>%
  summarise(
    IndividualCount = n_distinct(IndividualID),
    ParentCount = n_distinct(ParentID),
    GrandparentCount = n_distinct(GrandparentID),
    .groups = 'drop'
  ) %>%
  mutate(Description = paste0(Drug,  ", n = ", IndividualCount, " (from ",ParentCount," litters of ",GrandparentCount, " F0)" ))

N_value <- paste(result$Description, collapse = "; ")
N_value
#Model with  fixed-effects part and random-effects part
model  <- lmer(Response ~ Drug * FRTestType + (1|GrandparentID/ParentID/IndividualID), data = mydata)
summary <- paste0(capture.output(summary(model))[c(1,2)], collapse = "; ")
summary
#Calculate F and p for  fixed-effects part
anova_results  <- anova(model, type = "III")
anova_df <- as.data.frame(anova_results)
Main_effects_output <- paste0("Fixed effects, ",
                              "F", rownames(anova_df)[3], "(",anova_df$NumDF[3], ", ", round(anova_df$DenDF[3],3), ") = ", round(anova_df$`F value`[3], 3), ", p = ", format.pval(anova_df$`Pr(>F)`[3], digits = 3),"; ",
                              "F", rownames(anova_df)[1], "(",anova_df$NumDF[1], ", ", round(anova_df$DenDF[1],3), ") = ", round(anova_df$`F value`[1], 3), ", p = ", format.pval(anova_df$`Pr(>F)`[1], digits = 3)
)
#ParentID effects
reduced_model <- lmer(Response ~ Drug * FRTestType  + (1|IndividualID), data = mydata)
reduced_model_effects <- anova(model, reduced_model, test = "LRT")
VarCorr(model)
ParrentID_output <- paste0("Parrent effects, Chisq(", reduced_model_effects$Df[2],") = ",reduced_model_effects$Chisq[2], ", Pr(>Chisq) = ", reduced_model_effects$`Pr(>Chisq)`[2])
Main_effects_output <-paste0(Main_effects_output,"; ",ParrentID_output)
Main_effects_output
# significance annotation of comparison
fr_effects <- emmeans(model, ~ Drug| FRTestType,pbkrtest.limit = 3746)
contrasts_FR <- pairs(fr_effects, adjust = "bonferonni")
results <- summary(contrasts_FR) %>%
  filter(contrast == "(HSA-sired-F2) - (SSA-sired-F2)") %>%
  mutate(
    Significance = case_when(
      p.value < 0.001 ~ "***",
      p.value < 0.01  ~ "**",
      p.value < 0.05  ~ "*",
      
      TRUE            ~ ""
    ),
    Description = paste0(FRTestType, ", ",Significance, "P = ", format.pval(p.value, digits = 2)
    )
  )
Comparison = paste("HSA-sired-F2 vs SSA-sired-F2, ",paste(results$Description, collapse = "; "))


stat<-data.frame(Figure = Fig_No,
                 Generation = Generation,
                 Sex = sex,
                 N_value =N_value,
                 Formula = summary,
                 Main_effects = Main_effects_output,
                 Comparison = Comparison,
                 Significance = paste0(results$Significance,collapse = "")
)
wb <- loadWorkbook("Table_S1_stat_and_raw_data.xlsx")
sheet <- getSheets(wb)$"Statistics"
last_row <-length(getRows(sheet)) + 1
addDataFrame(stat, sheet, col.names = FALSE, row.names = FALSE, startRow = last_row)
saveWorkbook(wb, "Table_S1_stat_and_raw_data.xlsx")

##FIG1f-infusion====================================
rm(list = ls())
Fig_No = "1f-infusions"
Generation = "F2"
sex = "male"
FR1_L = 3
FR5_L = 6
DATA<-xlsx::read.xlsx("Table_S1_stat_and_raw_data.xlsx",sheetName = Fig_No,header = T)
head(DATA)
totaln = nrow(DATA)-1
data<- as.vector(unlist(DATA[2:nrow(DATA),-c(1,2,3,4)]))
head(data)
#data formatting
mydata<-data.frame(Drug=rep(as.vector(DATA$Group[c(2:nrow(DATA))]),FR1_L+FR5_L),
                   Day=rep(c(1:(FR1_L+FR5_L)),each = totaln),
                   GrandparentID = rep(as.vector(DATA$Grandparent[c(2:nrow(DATA))]),FR1_L+FR5_L),
                   ParentID = rep(as.vector(DATA$ParentID[c(2:nrow(DATA))]),FR1_L+FR5_L),
                   FRTestType = c(rep("FR1",FR1_L*totaln),rep("FR5",FR5_L*totaln)),
                   IndividualID = rep(c(1:totaln),FR1_L+FR5_L),
                   Response = as.numeric(data))
str(mydata)

mydata[,c(1:6)]<-lapply(mydata[,c(1:ncol(mydata)-1)],as.factor)
str(mydata)
result <- mydata %>%
  group_by(Drug) %>%
  summarise(
    IndividualCount = n_distinct(IndividualID),
    ParentCount = n_distinct(ParentID),
    GrandparentCount = n_distinct(GrandparentID),
    .groups = 'drop'
  ) %>%
  mutate(Description = paste0(Drug,  ", n = ", IndividualCount, " (from ",ParentCount," litters of ",GrandparentCount, " F0)" ))

N_value <- paste(result$Description, collapse = "; ")
N_value
#Model with  fixed-effects part and random-effects part
model  <- lmer(Response ~ Drug * Day + (1|GrandparentID/ParentID/IndividualID), data = mydata)
summary <- paste0(capture.output(summary(model))[c(1,2)], collapse = "; ")
summary
#Calculate F and p for  fixed-effects part
anova_results  <- anova(model, type = "III")
anova_df <- as.data.frame(anova_results)
Main_effects_output <- paste0("Fixed effects, ",
                              "F", rownames(anova_df)[3], "(",anova_df$NumDF[3], ", ", round(anova_df$DenDF[3],3), ") = ", round(anova_df$`F value`[3], 3), ", p = ", format.pval(anova_df$`Pr(>F)`[3], digits = 3),"; ",
                              "F", rownames(anova_df)[1], "(",anova_df$NumDF[1], ", ", round(anova_df$DenDF[1],3), ") = ", round(anova_df$`F value`[1], 3), ", p = ", format.pval(anova_df$`Pr(>F)`[1], digits = 3)
)
#ParentID effects
reduced_model <- lmer(Response ~ Drug * FRTestType  + (1|IndividualID), data = mydata)
reduced_model_effects <- anova(model, reduced_model, test = "LRT")
VarCorr(model)
ParrentID_output <- paste0("Parrent effects, Chisq(", reduced_model_effects$Df[2],") = ",format(reduced_model_effects$Chisq[2],scientific = TRUE, digits = 3), ", Pr(>Chisq) = ", format(reduced_model_effects$`Pr(>Chisq)`[2],scientific = TRUE, digits = 3))
Main_effects_output <-paste0(Main_effects_output,"; ",ParrentID_output)
Main_effects_output 
model1<-lmer(Response ~ Drug * FRTestType + (1|ParentID/IndividualID), data = mydata)
fr_effects <- emmeans(model1, ~ Drug| FRTestType,pbkrtest.limit = 3746)
contrasts_FR <- pairs(fr_effects, adjust = "bonferonni")
results <- summary(contrasts_FR) %>%
  filter(contrast == "(HSA-sired-F2) - (SSA-sired-F2)") %>%
  mutate(
    Significance = case_when(
      p.value < 0.001 ~ "***",
      p.value < 0.01  ~ "**",
      p.value < 0.05  ~ "*",
      
      TRUE            ~ ""
    ),
    Description = paste0(FRTestType, ", ",Significance, "P = ", format.pval(p.value, digits = 2)
    )
  )
Comparison = paste("HSA-sired-F2 vs SSA-sired-F2, ",paste(results$Description, collapse = "; "))


stat<-data.frame(Figure = Fig_No,
                 Generation = Generation,
                 Sex = sex,
                 N_value =N_value,
                 Formula = summary,
                 Main_effects = Main_effects_output,
                 Comparison = Comparison,
                 Significance = paste0(results$Significance,collapse = "")
)
wb <- loadWorkbook("Table_S1_stat_and_raw_data.xlsx")
sheet <- getSheets(wb)$"Statistics"
last_row <-length(getRows(sheet)) + 1
addDataFrame(stat, sheet, col.names = FALSE, row.names = FALSE, startRow = last_row)
saveWorkbook(wb, "Table_S1_stat_and_raw_data.xlsx")

##FIG1f PR========================================
rm(list = ls())
Fig_No = "1f-PR"
Generation = "F2"
sex = "male"
DATA<-xlsx::read.xlsx("Table_S1_stat_and_raw_data.xlsx",sheetName = Fig_No,header = T)
head(DATA)
totaln = nrow(DATA)
result <- DATA %>%
  group_by(Group) %>%
  summarise(
    IndividualCount = n_distinct(ID),
    ParentCount = n_distinct(ParentID),
    .groups = 'drop'
  ) %>%
  mutate(Description = paste0(Group,  ", n = ", IndividualCount, " (from ",ParentCount," litters)"))

N_value <- paste(result$Description, collapse = "; ")
N_value


model <- lmer(Infusions~Group+ (1 | ParentID), data = DATA)

summary(model)
summary <- paste0(capture.output(summary(model))[c(1,2)], collapse = "; ")
summary
#Calculate F and p for  fixed-effects part
anova_results  <- anova(model, type = "III")
anova_df <- as.data.frame(anova_results)
Main_effects_output <- paste0("Fixed effects, ",
                              "F", rownames(anova_df)[1], "(",anova_df$NumDF[1], ", ", round(anova_df$DenDF[1],3), ") = ", round(anova_df$`F value`[1], 3), ", p = ", format.pval(anova_df$`Pr(>F)`[1], digits = 3)
)
#ParentID effects
reduced_model <-  aov(Infusions ~ Group, data = DATA)
reduced_model_effects <- anova(model, reduced_model, test = "LRT")
VarCorr(model)
ParrentID_output <- paste0("Parrent effects, Chisq(", reduced_model_effects$Df[2],") = ",format(reduced_model_effects$Chisq[2],scientific = TRUE, digits = 3), ", Pr(>Chisq) = ", format(reduced_model_effects$`Pr(>Chisq)`[2],scientific = TRUE, digits = 3))
Main_effects_output <-paste0(Main_effects_output,"; ",ParrentID_output)
Main_effects_output 

significance <- ifelse(anova_df$`Pr(>F)` < 0.001, "***",
                       ifelse(anova_df$`Pr(>F)` < 0.01, "**",
                              ifelse(anova_df$`Pr(>F)` < 0.05, "*", "")))
Comparison <- paste(paste(result$Group, collapse = " vs. "), ",",significance, "p-value", ifelse(anova_df$`Pr(>F)` < 0.001, "< 0.001", paste0("= ",format(round(anova_df$`Pr(>F)`, 3)), nsmall = 3)))

stat<-data.frame(Figure = Fig_No,
                 Generation = Generation,
                 Sex = sex,
                 N_value =N_value,
                 Formula = summary,
                 Main_effects = Main_effects_output,
                 Comparison = Comparison,
                 Significance = significance
)
stat
wb <- loadWorkbook("Table_S1_stat_and_raw_data.xlsx")

sheet <- getSheets(wb)$"Statistics"
last_row <-length(getRows(sheet)) + 1
addDataFrame(stat, sheet, col.names = FALSE, row.names = FALSE, startRow = last_row)
saveWorkbook(wb, "Table_S1_stat_and_raw_data.xlsx")


##FIG1g-lever====================================
rm(list = ls())
Fig_No = "1g-FR"
Generation = "F2"
sex = "female"
FR1_L = 3
FR5_L = 6
DATA<-xlsx::read.xlsx("Table_S1_stat_and_raw_data.xlsx",sheetName = Fig_No,header = T)
head(DATA)
totaln = nrow(DATA)-1
data<- as.vector(unlist(DATA[2:nrow(DATA),-c(1,2,3,4)]))
head(data)
#data formatting
mydata<-data.frame(Drug=rep(as.vector(DATA$Group[c(2:nrow(DATA))]),FR1_L+FR5_L),
                   Day=rep(c(1:(FR1_L+FR5_L)),each = totaln),
                   GrandparentID = rep(as.vector(DATA$Grandparent[c(2:nrow(DATA))]),FR1_L+FR5_L),
                   ParentID = rep(as.vector(DATA$ParentID[c(2:nrow(DATA))]),FR1_L+FR5_L),
                   FRTestType = c(rep("FR1",FR1_L*totaln),rep("FR5",FR5_L*totaln)),
                   IndividualID = rep(c(1:totaln),FR1_L+FR5_L),
                   Response = as.numeric(data))
str(mydata)

mydata[,c(1:6)]<-lapply(mydata[,c(1:ncol(mydata)-1)],as.factor)
str(mydata)
#calculate and print n in N_value
result <- mydata %>%
  group_by(Drug) %>%
  summarise(
    IndividualCount = n_distinct(IndividualID),
    ParentCount = n_distinct(ParentID),
    GrandparentCount = n_distinct(GrandparentID),
    .groups = 'drop'
  ) %>%
  mutate(Description = paste0(Drug,  ", n = ", IndividualCount, " (from ",ParentCount," litters of ",GrandparentCount, " F0)" ))

N_value <- paste(result$Description, collapse = "; ")
N_value
#Model with  fixed-effects part and random-effects part
model  <- lmer(Response ~ Drug * FRTestType + (1|GrandparentID/ParentID/IndividualID), data = mydata)
summary <- paste0(capture.output(summary(model))[c(1,2)], collapse = "; ")
summary
#Calculate F and p for  fixed-effects part
anova_results  <- anova(model, type = "III")
anova_df <- as.data.frame(anova_results)
Main_effects_output <- paste0("Fixed effects, ",
                              "F", rownames(anova_df)[3], "(",anova_df$NumDF[3], ", ", round(anova_df$DenDF[3],3), ") = ", round(anova_df$`F value`[3], 3), ", p = ", format.pval(anova_df$`Pr(>F)`[3], digits = 3),"; ",
                              "F", rownames(anova_df)[1], "(",anova_df$NumDF[1], ", ", round(anova_df$DenDF[1],3), ") = ", round(anova_df$`F value`[1], 3), ", p = ", format.pval(anova_df$`Pr(>F)`[1], digits = 3)
)
#ParentID effects
reduced_model <- lmer(Response ~ Drug * FRTestType  + (1|IndividualID), data = mydata)
reduced_model_effects <- anova(model, reduced_model, test = "LRT")
VarCorr(model)
ParrentID_output <- paste0("Parrent effects, Chisq(", reduced_model_effects$Df[2],") = ",reduced_model_effects$Chisq[2], ", Pr(>Chisq) = ", reduced_model_effects$`Pr(>Chisq)`[2])
Main_effects_output <-paste0(Main_effects_output,"; ",ParrentID_output)
Main_effects_output
# significance annotation of comparison
fr_effects <- emmeans(model, ~ Drug| FRTestType,pbkrtest.limit = 3746)
contrasts_FR <- pairs(fr_effects, adjust = "bonferonni")
results <- summary(contrasts_FR) %>%
  filter(contrast == "(HSA-sired-F2) - (SSA-sired-F2)") %>%
  mutate(
    Significance = case_when(
      p.value < 0.001 ~ "***",
      p.value < 0.01  ~ "**",
      p.value < 0.05  ~ "*",
      
      TRUE            ~ ""
    ),
    Description = paste0(FRTestType, ", ",Significance, "P = ", format.pval(p.value, digits = 2)
    )
  )
Comparison = paste("HSA-sired-F2 vs SSA-sired-F2, ",paste(results$Description, collapse = "; "))


stat<-data.frame(Figure = Fig_No,
                 Generation = Generation,
                 Sex = sex,
                 N_value =N_value,
                 Formula = summary,
                 Main_effects = Main_effects_output,
                 Comparison = Comparison,
                 Significance = paste0(results$Significance,collapse = "")
)
wb <- loadWorkbook("Table_S1_stat_and_raw_data.xlsx")
sheet <- getSheets(wb)$"Statistics"
last_row <-length(getRows(sheet)) + 1
addDataFrame(stat, sheet, col.names = FALSE, row.names = FALSE, startRow = last_row)
saveWorkbook(wb, "Table_S1_stat_and_raw_data.xlsx")

##FIG1g-infusion====================================
rm(list = ls())
Fig_No = "1g-infusions"
Generation = "F2"
sex = "female"
FR1_L = 3
FR5_L = 6
DATA<-xlsx::read.xlsx("Table_S1_stat_and_raw_data.xlsx",sheetName = Fig_No,header = T)
head(DATA)
totaln = nrow(DATA)-1
data<- as.vector(unlist(DATA[2:nrow(DATA),-c(1,2,3,4)]))
head(data)
#data formatting
mydata<-data.frame(Drug=rep(as.vector(DATA$Group[c(2:nrow(DATA))]),FR1_L+FR5_L),
                   Day=rep(c(1:(FR1_L+FR5_L)),each = totaln),
                   GrandparentID = rep(as.vector(DATA$Grandparent[c(2:nrow(DATA))]),FR1_L+FR5_L),
                   ParentID = rep(as.vector(DATA$ParentID[c(2:nrow(DATA))]),FR1_L+FR5_L),
                   FRTestType = c(rep("FR1",FR1_L*totaln),rep("FR5",FR5_L*totaln)),
                   IndividualID = rep(c(1:totaln),FR1_L+FR5_L),
                   Response = as.numeric(data))
str(mydata)

mydata[,c(1:6)]<-lapply(mydata[,c(1:ncol(mydata)-1)],as.factor)
str(mydata)
result <- mydata %>%
  group_by(Drug) %>%
  summarise(
    IndividualCount = n_distinct(IndividualID),
    ParentCount = n_distinct(ParentID),
    GrandparentCount = n_distinct(GrandparentID),
    .groups = 'drop'
  ) %>%
  mutate(Description = paste0(Drug,  ", n = ", IndividualCount, " (from ",ParentCount," litters of ",GrandparentCount, " F0)" ))

N_value <- paste(result$Description, collapse = "; ")
N_value
#Model with  fixed-effects part and random-effects part
model  <- lmer(Response ~ Drug * Day + (1|GrandparentID/ParentID/IndividualID), data = mydata)
summary <- paste0(capture.output(summary(model))[c(1,2)], collapse = "; ")
summary
#Calculate F and p for  fixed-effects part
anova_results  <- anova(model, type = "III")
anova_df <- as.data.frame(anova_results)
Main_effects_output <- paste0("Fixed effects, ",
                              "F", rownames(anova_df)[3], "(",anova_df$NumDF[3], ", ", round(anova_df$DenDF[3],3), ") = ", round(anova_df$`F value`[3], 3), ", p = ", format.pval(anova_df$`Pr(>F)`[3], digits = 3),"; ",
                              "F", rownames(anova_df)[1], "(",anova_df$NumDF[1], ", ", round(anova_df$DenDF[1],3), ") = ", round(anova_df$`F value`[1], 3), ", p = ", format.pval(anova_df$`Pr(>F)`[1], digits = 3)
)
#ParentID effects
reduced_model <- lmer(Response ~ Drug * FRTestType  + (1|IndividualID), data = mydata)
reduced_model_effects <- anova(model, reduced_model, test = "LRT")
VarCorr(model)
ParrentID_output <- paste0("Parrent effects, Chisq(", reduced_model_effects$Df[2],") = ",format(reduced_model_effects$Chisq[2],scientific = TRUE, digits = 3), ", Pr(>Chisq) = ", format(reduced_model_effects$`Pr(>Chisq)`[2],scientific = TRUE, digits = 3))
Main_effects_output <-paste0(Main_effects_output,"; ",ParrentID_output)
Main_effects_output 
model1<-lmer(Response ~ Drug * FRTestType + (1|ParentID/IndividualID), data = mydata)
fr_effects <- emmeans(model1, ~ Drug| FRTestType,pbkrtest.limit = 3746)
contrasts_FR <- pairs(fr_effects, adjust = "bonferonni")
results <- summary(contrasts_FR) %>%
  filter(contrast == "(HSA-sired-F2) - (SSA-sired-F2)") %>%
  mutate(
    Significance = case_when(
      p.value < 0.001 ~ "***",
      p.value < 0.01  ~ "**",
      p.value < 0.05  ~ "*",
      
      TRUE            ~ ""
    ),
    Description = paste0(FRTestType, ", ",Significance, "P = ", format.pval(p.value, digits = 2)
    )
  )
Comparison = paste("HSA-sired-F2 vs SSA-sired-F2, ",paste(results$Description, collapse = "; "))


stat<-data.frame(Figure = Fig_No,
                 Generation = Generation,
                 Sex = sex,
                 N_value =N_value,
                 Formula = summary,
                 Main_effects = Main_effects_output,
                 Comparison = Comparison,
                 Significance = paste0(results$Significance,collapse = "")
)
wb <- loadWorkbook("Table_S1_stat_and_raw_data.xlsx")
sheet <- getSheets(wb)$"Statistics"
last_row <-length(getRows(sheet)) + 1
addDataFrame(stat, sheet, col.names = FALSE, row.names = FALSE, startRow = last_row)
saveWorkbook(wb, "Table_S1_stat_and_raw_data.xlsx")

##FIG1g-PR========================================
rm(list = ls())
Fig_No = "1g-PR"
Generation = "F2"
sex = "female"
DATA<-xlsx::read.xlsx("Table_S1_stat_and_raw_data.xlsx",sheetName = Fig_No,header = T)
head(DATA)
totaln = nrow(DATA)
result <- DATA %>%
  group_by(Group) %>%
  summarise(
    IndividualCount = n_distinct(ID),
    ParentCount = n_distinct(ParentID),
    .groups = 'drop'
  ) %>%
  mutate(Description = paste0(Group,  ", n = ", IndividualCount, " (from ",ParentCount," litters)"))

N_value <- paste(result$Description, collapse = "; ")
N_value


model <- lmer(Infusions~Group+ (1 | ParentID), data = DATA)

summary(model)
summary <- paste0(capture.output(summary(model))[c(1,2)], collapse = "; ")
summary
#Calculate F and p for  fixed-effects part
anova_results  <- anova(model, type = "III")
anova_df <- as.data.frame(anova_results)
Main_effects_output <- paste0("Fixed effects, ",
                              "F", rownames(anova_df)[1], "(",anova_df$NumDF[1], ", ", round(anova_df$DenDF[1],3), ") = ", round(anova_df$`F value`[1], 3), ", p = ", format.pval(anova_df$`Pr(>F)`[1], digits = 3)
)
#ParentID effects
reduced_model <-  aov(Infusions ~ Group, data = DATA)
reduced_model_effects <- anova(model, reduced_model, test = "LRT")
VarCorr(model)
ParrentID_output <- paste0("Parrent effects, Chisq(", reduced_model_effects$Df[2],") = ",format(reduced_model_effects$Chisq[2],scientific = TRUE, digits = 3), ", Pr(>Chisq) = ", format(reduced_model_effects$`Pr(>Chisq)`[2],scientific = TRUE, digits = 3))
Main_effects_output <-paste0(Main_effects_output,"; ",ParrentID_output)
Main_effects_output 

significance <- ifelse(anova_df$`Pr(>F)` < 0.001, "***",
                       ifelse(anova_df$`Pr(>F)` < 0.01, "**",
                              ifelse(anova_df$`Pr(>F)` < 0.05, "*", "")))
Comparison <- paste(paste(result$Group, collapse = " vs. "), ",",significance, "p-value", ifelse(anova_df$`Pr(>F)` < 0.001, "< 0.001", paste0("= ",format(round(anova_df$`Pr(>F)`, 3)), nsmall = 3)))

stat<-data.frame(Figure = Fig_No,
                 Generation = Generation,
                 Sex = sex,
                 N_value =N_value,
                 Formula = summary,
                 Main_effects = Main_effects_output,
                 Comparison = Comparison,
                 Significance = significance
)
stat
wb <- loadWorkbook("Table_S1_stat_and_raw_data.xlsx")

sheet <- getSheets(wb)$"Statistics"
last_row <-length(getRows(sheet)) + 1
addDataFrame(stat, sheet, col.names = FALSE, row.names = FALSE, startRow = last_row)
saveWorkbook(wb, "Table_S1_stat_and_raw_data.xlsx")


##FIG2b-lever====================================
rm(list = ls())
Fig_No = "2b-FR"
Generation = "F1"
sex = "male"
FR1_L = 3
FR5_L = 6
DATA<-xlsx::read.xlsx("Table_S1_stat_and_raw_data.xlsx",sheetName = Fig_No,header = T)
head(DATA)
totaln = nrow(DATA)-1
data<- as.vector(unlist(DATA[2:nrow(DATA),-c(1,2,3,4)]))
head(data)
#data formatting
mydata<-data.frame(Drug=rep(as.vector(DATA$Drug[c(2:nrow(DATA))]),FR1_L+FR5_L),
                   DeliveryMethod=rep(as.vector(DATA$DeliveryMethod[c(2:nrow(DATA))]),FR1_L+FR5_L),
                   Day=rep(c(1:(FR1_L+FR5_L)),each = totaln),
                   ParentID = rep(as.vector(DATA$ParentID[c(2:nrow(DATA))]),FR1_L+FR5_L),
                   FRTestType = c(rep("FR1",FR1_L*totaln),rep("FR5",FR5_L*totaln)),
                   IndividualID = rep(c(1:totaln),FR1_L+FR5_L),
                   Response = as.numeric(data))
str(mydata)

mydata[,c(1:6)]<-lapply(mydata[,c(1:ncol(mydata)-1)],as.factor)
str(mydata)
#calculate and print n in N_value
result <- mydata %>%
  group_by(Drug,DeliveryMethod)%>%
  summarise(
    IndividualCount = n_distinct(IndividualID),
    ParentCount = n_distinct(ParentID),
    .groups = 'drop'
  ) %>%
  mutate(Description = paste0(Drug,"-", DeliveryMethod, "-sired F1, n = ", IndividualCount, " (from ",ParentCount," litters)" ))

N_value <- paste(result$Description, collapse = "; ")
N_value
#Model with  fixed-effects part and random-effects part
model  <- lmer(Response ~ Drug*DeliveryMethod * FRTestType + (1|ParentID/IndividualID), data = mydata)
summary <- paste0(capture.output(summary(model))[c(1,2)], collapse = "; ")
summary
#Calculate F and p for  fixed-effects part
anova_results  <- anova(model, type = "III")
anova_df <- as.data.frame(anova_results)
Main_effects_output <- paste0("Fixed effects, ",
                              "F", rownames(anova_df)[4], "(",anova_df$NumDF[4], ", ", round(anova_df$DenDF[4],3), ") = ", round(anova_df$`F value`[4], 3), ", p = ", format.pval(anova_df$`Pr(>F)`[4], digits = 3),"; ",
                              "F", rownames(anova_df)[2], "(",anova_df$NumDF[2], ", ", round(anova_df$DenDF[2],3), ") = ", round(anova_df$`F value`[2], 3), ", p = ", format.pval(anova_df$`Pr(>F)`[2], digits = 3),"; ",
                              "F", rownames(anova_df)[1], "(",anova_df$NumDF[1], ", ", round(anova_df$DenDF[1],3), ") = ", round(anova_df$`F value`[1], 3), ", p = ", format.pval(anova_df$`Pr(>F)`[1], digits = 3)
)
#ParentID effects
reduced_model <- lmer(Response ~ Drug*DeliveryMethod*FRTestType  + (1|IndividualID), data = mydata)
reduced_model_effects <- anova(model, reduced_model, test = "LRT")
VarCorr(model)
ParrentID_output <- paste0("Parrent effects, Chisq(", reduced_model_effects$Df[2],") = ",reduced_model_effects$Chisq[2], ", Pr(>Chisq) = ", format(reduced_model_effects$`Pr(>Chisq)`[2],scientific = T, digits =3) )
Main_effects_output <-paste0(Main_effects_output,"; ",ParrentID_output)
Main_effects_output
# significance annotation of comparison
fr_effects <- emmeans(model, ~ Drug*DeliveryMethod| FRTestType,pbkrtest.limit = 3746)
contrasts_FR <- pairs(fr_effects)
results <- summary(contrasts_FR) %>%
  filter(FRTestType =="FR5")%>%
  filter(contrast == "Heroin SA - Saline SA"|contrast == "Heroin Yoke - Saline Yoke"|contrast == "Heroin SA - Heroin Yoke") %>%
  mutate(
    Significance = case_when(
      p.value < 0.001 ~ "***",
      p.value < 0.01  ~ "**",
      p.value < 0.05  ~ "*",
      
      TRUE            ~ ""
    ),
    Description = paste0(contrast, ", ",Significance, "P = ", format.pval(p.value, digits = 2)
    )
  )
Comparison = paste("FR5,",paste(results$Description, collapse = "; "))

stat<-data.frame(Figure = Fig_No,
                 Generation = Generation,
                 Sex = sex,
                 N_value =N_value,
                 Formula = summary,
                 Main_effects = Main_effects_output,
                 Comparison = Comparison,
                 Significance = "FR5, Heroin SA - Saline SA-sired F1, ***P = 0.00018; Heroin SA - Heroin Yoke-sired F1, **P = 0.00154"
)
stat

wb <- loadWorkbook("Table_S1_stat_and_raw_data.xlsx")
sheet <- getSheets(wb)$"Statistics"
last_row <-length(getRows(sheet)) + 1
addDataFrame(stat, sheet, col.names = FALSE, row.names = FALSE, startRow = last_row)
saveWorkbook(wb, "Table_S1_stat_and_raw_data.xlsx")

##FIG2b-infusions====================================
rm(list = ls())
Fig_No = "2b-infusion"
Generation = "F1"
sex = "male"
FR1_L = 3
FR5_L = 6
DATA<-xlsx::read.xlsx("Table_S1_stat_and_raw_data.xlsx",sheetName = Fig_No,header = T)
head(DATA)
totaln = nrow(DATA)-1
data<- as.vector(unlist(DATA[2:nrow(DATA),-c(1,2,3,4)]))
head(data)
#data formatting
mydata<-data.frame(Drug=rep(as.vector(DATA$Drug[c(2:nrow(DATA))]),FR1_L+FR5_L),
                   DeliveryMethod=rep(as.vector(DATA$DeliveryMethod[c(2:nrow(DATA))]),FR1_L+FR5_L),
                   Day=rep(c(1:(FR1_L+FR5_L)),each = totaln),
                   ParentID = rep(as.vector(DATA$ParentID[c(2:nrow(DATA))]),FR1_L+FR5_L),
                   FRTestType = c(rep("FR1",FR1_L*totaln),rep("FR5",FR5_L*totaln)),
                   IndividualID = rep(c(1:totaln),FR1_L+FR5_L),
                   Response = as.numeric(data))
str(mydata)

mydata[,c(1:6)]<-lapply(mydata[,c(1:ncol(mydata)-1)],as.factor)
str(mydata)
#calculate and print n in N_value
result <- mydata %>%
  group_by(Drug,DeliveryMethod)%>%
  summarise(
    IndividualCount = n_distinct(IndividualID),
    ParentCount = n_distinct(ParentID),
    .groups = 'drop'
  ) %>%
  mutate(Description = paste0(Drug,"-", DeliveryMethod, "-sired F1, n = ", IndividualCount, " (from ",ParentCount," litters)" ))

N_value <- paste(result$Description, collapse = "; ")
N_value
#Model with  fixed-effects part and random-effects part
model  <- lmer(Response ~ Drug*DeliveryMethod * Day + (1|ParentID/IndividualID), data = mydata)
summary <- paste0(capture.output(summary(model))[c(1,2)], collapse = "; ")
summary
#Calculate F and p for  fixed-effects part
anova_results  <- anova(model, type = "III")
anova_df <- as.data.frame(anova_results)
Main_effects_output <- paste0("Fixed effects, ",
                              "F", rownames(anova_df)[4], "(",anova_df$NumDF[4], ", ", round(anova_df$DenDF[4],3), ") = ", round(anova_df$`F value`[4], 3), ", p = ", format.pval(anova_df$`Pr(>F)`[4], digits = 3),"; ",
                              "F", rownames(anova_df)[2], "(",anova_df$NumDF[2], ", ", round(anova_df$DenDF[2],3), ") = ", round(anova_df$`F value`[2], 3), ", p = ", format.pval(anova_df$`Pr(>F)`[2], digits = 3),"; ",
                              "F", rownames(anova_df)[1], "(",anova_df$NumDF[1], ", ", round(anova_df$DenDF[1],3), ") = ", round(anova_df$`F value`[1], 3), ", p = ", format.pval(anova_df$`Pr(>F)`[1], digits = 3)
)
#ParentID effects
reduced_model <- lmer(Response ~ Drug*DeliveryMethod*Day  + (1|IndividualID), data = mydata)
reduced_model_effects <- anova(model, reduced_model, test = "LRT")
VarCorr(model)
ParrentID_output <- paste0("Parrent effects, Chisq(", reduced_model_effects$Df[2],") = ",reduced_model_effects$Chisq[2], ", Pr(>Chisq) = ", format(reduced_model_effects$`Pr(>Chisq)`[2],scientific = T, digits =3) )
Main_effects_output <-paste0(Main_effects_output,"; ",ParrentID_output)
Main_effects_output

# significance annotation of comparison
fr_effects <- emmeans(model, ~ Drug*DeliveryMethod,pbkrtest.limit = 3746)
contrasts_FR <- pairs(fr_effects)
results <- summary(contrasts_FR)%>%
  filter(contrast == "Heroin SA - Saline SA"|contrast == "Heroin Yoke - Saline Yoke"|contrast == "Heroin SA - Heroin Yoke") %>%
  mutate(
    Significance = case_when(
      p.value < 0.001 ~ "***",
      p.value < 0.01  ~ "**",
      p.value < 0.05  ~ "*",
      
      TRUE            ~ ""
    ),
    Description = paste0(contrast, " sired F1, ",Significance, "P = ", format.pval(p.value, digits = 2)
    )
  )
Comparison = paste0(results$Description, collapse = "; ")

stat<-data.frame(Figure = Fig_No,
                 Generation = Generation,
                 Sex = sex,
                 N_value =N_value,
                 Formula = summary,
                 Main_effects = Main_effects_output,
                 Comparison = Comparison,
                 Significance = "Heroin SA - Saline SA sired F1, **P = 0.0081; Heroin SA - Heroin Yoke sired F1, *P = 0.0113"
)
stat

wb <- loadWorkbook("Table_S1_stat_and_raw_data.xlsx")
sheet <- getSheets(wb)$"Statistics"
last_row <-length(getRows(sheet)) + 1
addDataFrame(stat, sheet, col.names = FALSE, row.names = FALSE, startRow = last_row)
saveWorkbook(wb, "Table_S1_stat_and_raw_data.xlsx")

##FIG2b PR========================================
rm(list = ls())
Fig_No = "2b-PR"
Generation = "F1"
sex = "male"
DATA<-xlsx::read.xlsx("Table_S1_stat_and_raw_data.xlsx",sheetName = Fig_No,header = T)
head(DATA)
totaln = nrow(DATA)
result <- DATA %>%
  group_by(Drug,DeliveryMethod)%>%
  summarise(
    IndividualCount = n_distinct(ID),
    ParentCount = n_distinct(ParentID),
    .groups = 'drop'
  ) %>%
  mutate(Description = paste0(Drug,"-", DeliveryMethod, "-sired F1, n = ", IndividualCount, " (from ",ParentCount," litters)" ))

N_value <- paste(result$Description, collapse = "; ")
N_value


model <- lmer(Infusions ~ Drug*DeliveryMethod + (1|ParentID), data = DATA)

summary(model)
summary <- paste0(capture.output(summary(model))[c(1,2)], collapse = "; ")
summary
#Calculate F and p for  fixed-effects part
anova_results  <- anova(model, type = "III")
anova_df <- as.data.frame(anova_results)
Main_effects_output <- paste0("Fixed effects, ",
                              "F", rownames(anova_df)[1], "(",anova_df$NumDF[1], ", ", round(anova_df$DenDF[1],3), ") = ", round(anova_df$`F value`[1], 3), ", p = ", format.pval(anova_df$`Pr(>F)`[1], digits = 3),
                              ";F", rownames(anova_df)[1], "(",anova_df$NumDF[2], ", ", round(anova_df$DenDF[2],3), ") = ", round(anova_df$`F value`[2], 3), ", p = ", format.pval(anova_df$`Pr(>F)`[2], digits = 3),
                              ";F", rownames(anova_df)[1], "(",anova_df$NumDF[1], ", ", round(anova_df$DenDF[3],3), ") = ", round(anova_df$`F value`[3], 3), ", p = ", format.pval(anova_df$`Pr(>F)`[3], digits = 3)
)
#ParentID effects
reduced_model <-  aov(Infusions ~ Drug*DeliveryMethod, data = DATA)
reduced_model_effects <- anova(model, reduced_model, test = "LRT")
VarCorr(model)
ParrentID_output <- paste0("Parrent effects, Chisq(", reduced_model_effects$Df[2],") = ",format(reduced_model_effects$Chisq[2],scientific = TRUE, digits = 3), ", Pr(>Chisq) = ", format(reduced_model_effects$`Pr(>Chisq)`[2],scientific = TRUE, digits = 3))
Main_effects_output <-paste0(Main_effects_output,"; ",ParrentID_output)
Main_effects_output 

fr_effects <- emmeans(model, ~ Drug*DeliveryMethod,pbkrtest.limit = 3746)
contrasts_FR <- pairs(fr_effects)
results <- summary(contrasts_FR)%>%
  filter(contrast == "Heroin SA - Saline SA"|contrast == "Heroin Yoke - Saline Yoke"|contrast == "Heroin SA - Heroin Yoke") %>%
  mutate(
    Significance = case_when(
      p.value < 0.001 ~ "***",
      p.value < 0.01  ~ "**",
      p.value < 0.05  ~ "*",
      
      TRUE            ~ ""
    ),
    Description = paste0(contrast, " sired F1, ",Significance, "P = ", format.pval(p.value, digits = 2)
    )
  )
Comparison = paste0(results$Description, collapse = "; ")
Comparison
stat<-data.frame(Figure = Fig_No,
                 Generation = Generation,
                 Sex = sex,
                 N_value =N_value,
                 Formula = summary,
                 Main_effects = Main_effects_output,
                 Comparison = Comparison,
                 Significance = paste0(results$Significance,collapse = "")
)
stat

wb <- loadWorkbook("Table_S1_stat_and_raw_data.xlsx")
sheet <- getSheets(wb)$"Statistics"
last_row <-length(getRows(sheet)) + 1
addDataFrame(stat, sheet, col.names = FALSE, row.names = FALSE, startRow = last_row)
saveWorkbook(wb, "Table_S1_stat_and_raw_data.xlsx")


##FIG2d-lever====================================
rm(list = ls())
Fig_No = "2d-lever"
Generation = "F1"
sex = "male"
dose <-c(0,2,4.5,6.8,20,27,45,67.5)
DATA<-xlsx::read.xlsx("Table_S1_stat_and_raw_data.xlsx",sheetName = Fig_No,header = T)
head(DATA)
totaln = nrow(DATA)
data<- as.vector(unlist(DATA[1:nrow(DATA),-c(1,2,3,4)]))
head(data)
#data formatting
mydata<-data.frame(Drug=rep(as.vector(DATA$Drug),length(dose)),
                   DeliveryMethod=rep(as.vector(DATA$DeliveryMethod),length(dose)),
                   Dose = rep(as.vector(dose),each = totaln),
                   ParentID = rep(as.vector(DATA$ParentID),length(dose)),
                   IndividualID = rep(DATA$ID,length(dose)),
                   Response = as.numeric(data))
str(mydata)

mydata[,c(1:5)]<-lapply(mydata[,c(1:ncol(mydata)-1)],as.factor)
str(mydata)
#calculate and print n in N_value
result <- mydata %>%
  group_by(Drug,DeliveryMethod)%>%
  summarise(
    IndividualCount = n_distinct(IndividualID),
    ParentCount = n_distinct(ParentID),
    .groups = 'drop'
  ) %>%
  mutate(Description = paste0(Drug,"-", DeliveryMethod, "-sired F1, n = ", IndividualCount, " (from ",ParentCount," litters)" ))

N_value <- paste(result$Description, collapse = "; ")
N_value
#Model with  fixed-effects part and random-effects part
model  <- lmer(Response ~ Drug*DeliveryMethod * Dose + (1|ParentID/IndividualID), data = mydata)
summary <- paste0(capture.output(summary(model))[c(1,2)], collapse = "; ")
summary
#Calculate F and p for  fixed-effects part
anova_results  <- anova(model, type = "III")
anova_df <- as.data.frame(anova_results)
results <- anova_df%>%
  mutate(Description = paste0("F", rownames(anova_df), "(",anova_df$NumDF, ", ", round(anova_df$DenDF,3), ") = ", round(anova_df$`F value`, 3), ", p = ", format.pval(anova_df$`Pr(>F)`, digits = 3))
  )
Main_effects_output <- paste("Fixed effects, ",paste(results[c(7,4),]$Description, collapse = "; "))
Main_effects_output
#ParentID effects
reduced_model <- lmer(Response ~ Drug*DeliveryMethod * Dose + (1|IndividualID), data = mydata)
reduced_model_effects <- anova(model, reduced_model, test = "LRT")
VarCorr(model)
ParrentID_output <- paste0("Parrent effects, Chisq(", reduced_model_effects$Df[2],") = ",reduced_model_effects$Chisq[2], ", Pr(>Chisq) = ", format(reduced_model_effects$`Pr(>Chisq)`[2],scientific = T, digits =3) )
Main_effects_output <-paste0(Main_effects_output,"; ",ParrentID_output)
Main_effects_output

# significance annotation of comparison
fr_effects <- emmeans(model, ~ Drug*DeliveryMethod,pbkrtest.limit = 3746)
contrasts_FR <- pairs(fr_effects,adjust = "bonferroni")
results_Group <- summary(contrasts_FR)%>%
  filter(contrast == "Heroin SA - Saline SA"|contrast == "Heroin Yoke - Saline Yoke"|contrast == "Heroin SA - Heroin Yoke") %>%
  mutate(
    Significance = case_when(
      p.value < 0.001 ~ "***",
      p.value < 0.01  ~ "**",
      p.value < 0.05  ~ "*",
      p.value < 0.1   ~ "",
      TRUE            ~ ""
    ),
    Description = paste0(contrast, " sired F1, ",Significance, "P = ", format.pval(p.value, digits = 2)
    )
  )
Comparison = paste0(results_Group$Description, collapse = "; ")

fr_effects <- emmeans(model, ~ Drug*DeliveryMethod|Dose,pbkrtest.limit = 3746)
contrasts_FR <- pairs(fr_effects,adjust = "bonferroni")
results <- summary(contrasts_FR)%>%
  filter(contrast == "Heroin SA - Saline SA"|contrast == "Heroin Yoke - Saline Yoke"|contrast == "Heroin SA - Heroin Yoke") %>%
  mutate(
    Significance = case_when(
      p.value < 0.001 ~ "***",
      p.value < 0.01  ~ "**",
      p.value < 0.05  ~ "*",
      p.value < 0.1   ~ "",
      TRUE            ~ ""
    ),
    Description = paste0(Dose, " ug*kg/inf,",contrast, " sired F1, ",Significance, "P = ", format.pval(p.value, digits = 2)
    )
  )
Comparison = paste(Comparison,";",paste0(results$Description, collapse = "; "))
Comparison
Significance <-paste0(results[results$Significance!="",]$Description, collapse = "; ")
stat<-data.frame(Figure = Fig_No,
                 Generation = Generation,
                 Sex = sex,
                 N_value =N_value,
                 Formula = summary,
                 Main_effects = Main_effects_output,
                 Comparison = Comparison,
                 Significance = Significance
)
stat

wb <- loadWorkbook("Table_S1_stat_and_raw_data.xlsx")
sheet <- getSheets(wb)$"Statistics"
last_row <-length(getRows(sheet)) + 1
addDataFrame(stat, sheet, col.names = FALSE, row.names = FALSE, startRow = last_row)
saveWorkbook(wb, "Table_S1_stat_and_raw_data.xlsx")

##FIG2d-dosage====================================
rm(list = ls())
Fig_No = "2d-dosage"
Generation = "F1"
sex = "male"
dose <-c(0,2,4.5,6.8,20,27,45,67.5)
DATA<-xlsx::read.xlsx("Table_S1_stat_and_raw_data.xlsx",sheetName = Fig_No,header = T)
head(DATA)
totaln = nrow(DATA)
data<- as.vector(unlist(DATA[1:nrow(DATA),-c(1,2,3,4)]))
head(data)
#data formatting
mydata<-data.frame(Drug=rep(as.vector(DATA$Drug),length(dose)),
                   DeliveryMethod=rep(as.vector(DATA$DeliveryMethod),length(dose)),
                   Dose = rep(as.vector(dose),each = totaln),
                   ParentID = rep(as.vector(DATA$ParentID),length(dose)),
                   IndividualID = rep(DATA$ID,length(dose)),
                   Response = as.numeric(data))
str(mydata)

mydata[,c(1:5)]<-lapply(mydata[,c(1:ncol(mydata)-1)],as.factor)
str(mydata)
#calculate and print n in N_value
result <- mydata %>%
  group_by(Drug,DeliveryMethod)%>%
  summarise(
    IndividualCount = n_distinct(IndividualID),
    ParentCount = n_distinct(ParentID),
    .groups = 'drop'
  ) %>%
  mutate(Description = paste0(Drug,"-", DeliveryMethod, "-sired F1, n = ", IndividualCount, " (from ",ParentCount," litters)" ))

N_value <- paste(result$Description, collapse = "; ")
N_value
#Model with  fixed-effects part and random-effects part
model  <- lmer(Response ~ Drug*DeliveryMethod * Dose + (1|ParentID/IndividualID), data = mydata)
summary <- paste0(capture.output(summary(model))[c(1,2)], collapse = "; ")
summary
#Calculate F and p for  fixed-effects part
anova_results  <- anova(model, type = "III")
anova_df <- as.data.frame(anova_results)
results <- anova_df%>%
  mutate(Description = paste0("F", rownames(anova_df), "(",anova_df$NumDF, ", ", round(anova_df$DenDF,3), ") = ", round(anova_df$`F value`, 3), ", p = ", format.pval(anova_df$`Pr(>F)`, digits = 3))
  )
Main_effects_output <- paste("Fixed effects, ",paste(results[c(7,4),]$Description, collapse = "; "))
Main_effects_output
#ParentID effects
reduced_model <- lmer(Response ~ Drug*DeliveryMethod * Dose + (1|IndividualID), data = mydata)
reduced_model_effects <- anova(model, reduced_model, test = "LRT")
VarCorr(model)
ParrentID_output <- paste0("Parrent effects, Chisq(", reduced_model_effects$Df[2],") = ",reduced_model_effects$Chisq[2], ", Pr(>Chisq) = ", format(reduced_model_effects$`Pr(>Chisq)`[2],scientific = T, digits =3) )
Main_effects_output <-paste0(Main_effects_output,"; ",ParrentID_output)
Main_effects_output

# significance annotation of comparison
fr_effects <- emmeans(model, ~ Drug*DeliveryMethod,pbkrtest.limit = 3746)
contrasts_FR <- pairs(fr_effects,adjust = "bonferroni")
results_Group <- summary(contrasts_FR)%>%
  filter(contrast == "Heroin SA - Saline SA"|contrast == "Heroin Yoke - Saline Yoke"|contrast == "Heroin SA - Heroin Yoke") %>%
  mutate(
    Significance = case_when(
      p.value < 0.001 ~ "***",
      p.value < 0.01  ~ "**",
      p.value < 0.05  ~ "*",
      p.value < 0.1   ~ "",
      TRUE            ~ ""
    ),
    Description = paste0(contrast, " sired F1, ",Significance, "P = ", format.pval(p.value, digits = 2)
    )
  )
Comparison = paste0(results_Group$Description, collapse = "; ")

fr_effects <- emmeans(model, ~ Drug*DeliveryMethod|Dose,pbkrtest.limit = 3746)
contrasts_FR <- pairs(fr_effects,adjust = "bonferroni")
results <- summary(contrasts_FR)%>%
  filter(contrast == "Heroin SA - Saline SA"|contrast == "Heroin Yoke - Saline Yoke"|contrast == "Heroin SA - Heroin Yoke") %>%
  mutate(
    Significance = case_when(
      p.value < 0.001 ~ "***",
      p.value < 0.01  ~ "**",
      p.value < 0.05  ~ "*",
      p.value < 0.1   ~ "",
      TRUE            ~ ""
    ),
    Description = paste0(Dose, " ug*kg/inf,",contrast, " sired F1, ",Significance, "P = ", format.pval(p.value, digits = 2)
    )
  )
Comparison = paste(Comparison,";",paste0(results$Description, collapse = "; "))
Comparison
Significance <-paste0(results[results$Significance!="",]$Description, collapse = "; ")
stat<-data.frame(Figure = Fig_No,
                 Generation = Generation,
                 Sex = sex,
                 N_value =N_value,
                 Formula = summary,
                 Main_effects = Main_effects_output,
                 Comparison = Comparison,
                 Significance = Significance
)
stat

wb <- loadWorkbook("Table_S1_stat_and_raw_data.xlsx")
sheet <- getSheets(wb)$"Statistics"
last_row <-length(getRows(sheet)) + 1
addDataFrame(stat, sheet, col.names = FALSE, row.names = FALSE, startRow = last_row)
saveWorkbook(wb, "Table_S1_stat_and_raw_data.xlsx")

##FIG2e-correlate=======================================
rm(list = ls())
Fig_No = "2e-correlation"
Generation = "F1"
sex = "male"
dose <-c(20,45)
DATA<-xlsx::read.xlsx("Table_S1_stat_and_raw_data.xlsx",sheetName = Fig_No,header = T)
head(DATA)
totaln = nrow(DATA)
DATA[,c(1:4)]<-lapply(DATA[,c(1:4)],as.factor)
str(DATA)
result <- DATA %>%
  group_by(Drug,DeliveryMethod)%>%
  summarise(
    IndividualCount = n_distinct(ID),
    ParentCount = n_distinct(ParentID),
    .groups = 'drop'
  ) %>%
  mutate(Description = paste0(Drug,"-", DeliveryMethod, "-sired F1, n = ", IndividualCount, " (from ",ParentCount," litters)" ))

N_value <- paste(result$Description, collapse = "; ")
N_value

lmm_D20 <- lmer(Dose20 ~ Drug * DeliveryMethod + (1 | ParentID), data = DATA)
DATA$Residuals_D20 <- resid(lmm_D20)

lmm_D45 <- lmer(Dose45 ~ Drug * DeliveryMethod + (1 | ParentID), data = DATA)
DATA$Residuals_D45 <- resid(lmm_D45)

residual_correlation <- DATA %>%
  group_by(Drug, DeliveryMethod) %>%
  summarise(
    Correlation = cor(Residuals_D20, Residuals_D45),
    R_squared = signif(Correlation^2, 3),  # 保留三位有效数字
    P_value = signif(cor.test(Residuals_D20, Residuals_D45)$p.value, 3),  # 保留三位有效数字
    .groups = 'drop'
  )

residual_correlation <- residual_correlation %>%
  mutate(Significance = case_when(
    P_value < 0.001 ~ "***",
    P_value < 0.01 ~ "**",
    P_value < 0.05 ~ "*",
    TRUE ~ ""
  ))
Corr_text <- residual_correlation %>%
  mutate(Description = paste(
    Drug, DeliveryMethod, "-sired F1, R2 = ", R_squared, ", ", Significance, "P =", P_value)) %>%
  pull(Description) %>%
  paste(collapse = "; ")

#Fischer transform
fisher_z_transform <- function(r) {
  0.5 * log((1 + r) / (1 - r))
}

grouped_stats <- DATA %>%
  group_by(Drug, DeliveryMethod) %>%
  summarise(
    Correlation = cor(Residuals_D20, Residuals_D45),
    N = n(),
    FisherZ = fisher_z_transform(Correlation),
    SE = 1 / sqrt(N - 3),  # Fisher's Z的标准误差
    .groups = 'drop'
  )
combinations <- list( c("Heroin", "SA", "Heroin", "Yoke"),  # DrugA-Method1 vs. DrugA-Method2
                      c("Heroin", "SA", "Saline", "SA"),  # DrugA-Method1 vs. DrugB-Method1
                      c("Heroin", "Yoke", "Saline", "Yoke"),  # DrugA-Method2 vs. DrugB-Method2
                      c("Saline", "SA", "Saline", "Yoke")   # DrugB-Method1 vs. DrugB-Method2
)
comparison_results <- data.frame(
  Group1 = character(),
  Group2 = character(),
  Z_score = numeric(),
  P_value = numeric(),
  stringsAsFactors = FALSE
)
for (comb in combinations) {
  group1 <- grouped_stats %>% filter(Drug == comb[1] & DeliveryMethod == comb[2])
  group2 <- grouped_stats %>% filter(Drug == comb[3] & DeliveryMethod == comb[4])
  
  z_score <- (group1$FisherZ - group2$FisherZ) / sqrt(group1$SE^2 + group2$SE^2)
  p_value <- 2 * pnorm(-abs(z_score))
  
  comparison_results <- rbind(comparison_results, data.frame(
    Group1 = paste(group1$Drug, group1$DeliveryMethod),
    Group2 = paste(group2$Drug, group2$DeliveryMethod),
    Z_score = z_score,
    P_value = p_value
  ))
}
comparison_results <- comparison_results %>%
  mutate(Significance = case_when(
    P_value < 0.001 ~ "***",
    P_value < 0.01 ~ "**",
    P_value < 0.05 ~ "*",
    TRUE ~ ""
  ))
comparison_results
comp_text <- comparison_results %>%
  mutate(Description = paste(
    Group1, "-sired F1 vs", Group2, "-sired F1, Z =", round(Z_score, 3), Significance,", P =", signif(P_value, 3)
  )) 

summary <-"1. Correlations were calculated using Pearson's correlation coefficient: r = cov(X, Y) / (sd(X) * sd(Y)); 2. P-values were calculated using Fisher's Z-transformation: Z = 0.5 * ln((1 + r) / (1 - r)); 3. The Z-statistic for group comparisons was calculated as: Z = (Z1 - Z2) / sqrt(SE1^2 + SE2^2)"
Significance <-paste0(comp_text[comp_text$Significance!="",]$Description, collapse = "; ")
stat<-data.frame(Figure = Fig_No,
                 Generation = Generation,
                 Sex = sex,
                 N_value =N_value,
                 Formula = summary,
                 Main_effects = paste0(Corr_text,collapse = "; "),
                 Comparison = paste0(comp_text$Description,collapse = "; "),
                 Significance = Significance
)
stat

wb <- loadWorkbook("Table_S1_stat_and_raw_data.xlsx")
sheet <- getSheets(wb)$"Statistics"
last_row <-length(getRows(sheet)) + 1
addDataFrame(stat, sheet, col.names = FALSE, row.names = FALSE, startRow = last_row)
saveWorkbook(wb, "Table_S1_stat_and_raw_data.xlsx")

##FIG3b-FR====================================
rm(list = ls())
Fig_No = "3b-FR"
Generation = "RNA F1"
sex = "male"
FR1_L = 3
FR5_L = 6
DATA<-xlsx::read.xlsx("Table_S1_stat_and_raw_data.xlsx",sheetName = Fig_No,header = T)
head(DATA)
totaln = nrow(DATA)-1
data<- as.vector(unlist(DATA[2:nrow(DATA),-c(1,2)]))
head(data)
#data formatting
mydata<-data.frame(RNA=rep(as.vector(DATA$Group[c(2:nrow(DATA))]),FR1_L+FR5_L),
                   Day=rep(c(1:(FR1_L+FR5_L)),each = totaln),
                   FRTestType = c(rep("FR1",FR1_L*totaln),rep("FR5",FR5_L*totaln)),
                   IndividualID = rep(DATA$ID[c(2:nrow(DATA))],FR1_L+FR5_L),
                   Response = as.numeric(data))
str(mydata)

mydata[,c(1:4)]<-lapply(mydata[,c(1:ncol(mydata)-1)],as.factor)
str(mydata)
#calculate and print n in N_value
result <- mydata %>%
  group_by(RNA) %>%
  summarise(
    IndividualCount = n_distinct(IndividualID),
    .groups = 'drop'
  ) %>%
  mutate(Description = paste0(RNA,  ", n = ", IndividualCount))

N_value <- paste(result$Description, collapse = "; ")
N_value
#Model with  fixed-effects part and random-effects part
model  <- lmer(Response ~ RNA * FRTestType + (1|IndividualID), data = mydata)
summary <- paste0(capture.output(summary(model))[c(1,2)], collapse = "; ")
#Calculate F and p for  fixed-effects part
anova_results  <- anova(model, type = "III")
anova_df <- as.data.frame(anova_results)
Main_effects_output <- paste0(
  "F", rownames(anova_df)[3], "(",anova_df$NumDF[3], ", ", round(anova_df$DenDF[3],3), ") = ", round(anova_df$`F value`[3], 3), ", p = ", format.pval(anova_df$`Pr(>F)`[3], digits = 3),"; ",
  "F", rownames(anova_df)[1], "(",anova_df$NumDF[1], ", ", round(anova_df$DenDF[1],3), ") = ", round(anova_df$`F value`[1], 3), ", p = ", format.pval(anova_df$`Pr(>F)`[1], digits = 3)
)


# significance annotation of comparison
fr_effects <- emmeans(model, ~ RNA| FRTestType,pbkrtest.limit = 3746)
contrasts_FR <- pairs(fr_effects)
results <- summary(contrasts_FR) %>%
  mutate(
    Significance = case_when(
      p.value < 0.001 ~ "***",
      p.value < 0.01  ~ "**",
      p.value < 0.05  ~ "*",
      TRUE            ~ ""
    ),
    Description = paste0(
      FRTestType,", ", contrast,", ", Significance, "P =", format.pval(p.value, scientific = T,digits = 3)
    )
  )
Comparison = paste(results$Description, collapse = "; ")
Significance = paste(results[results$Significance!="",]$Description, collapse = "; ")

stat<-data.frame(Figure = Fig_No,
                 Generation = Generation,
                 Sex = sex,
                 N_value =N_value,
                 Formula = summary,
                 Main_effects = Main_effects_output,
                 Comparison = Comparison,
                 Significance = Significance
)
stat
wb <- loadWorkbook("Table_S1_stat_and_raw_data.xlsx")
sheet <- getSheets(wb)$"Statistics"
last_row <-length(getRows(sheet)) + 1
addDataFrame(stat, sheet, col.names = FALSE, row.names = FALSE, startRow = last_row)
saveWorkbook(wb, "Table_S1_stat_and_raw_data.xlsx")

##FIG3b-infusions===========================
rm(list = ls())
Fig_No = "3b-infusions"
Generation = "RNA F1"
sex = "male"
FR1_L = 3
FR5_L = 6
DATA<-xlsx::read.xlsx("Table_S1_stat_and_raw_data.xlsx",sheetName = Fig_No,header = T)
head(DATA)
totaln = nrow(DATA)-1
data<- as.vector(unlist(DATA[2:nrow(DATA),-c(1,2)]))
head(data)
#data formatting
mydata<-data.frame(RNA=rep(as.vector(DATA$Group[c(2:nrow(DATA))]),FR1_L+FR5_L),
                   Day=rep(c(1:(FR1_L+FR5_L)),each = totaln),
                   FRTestType = c(rep("FR1",FR1_L*totaln),rep("FR5",FR5_L*totaln)),
                   IndividualID = rep(DATA$ID[c(2:nrow(DATA))],FR1_L+FR5_L),
                   Response = as.numeric(data))
str(mydata)

mydata[,c(1:4)]<-lapply(mydata[,c(1:ncol(mydata)-1)],as.factor)
str(mydata)
#calculate and print n in N_value
result <- mydata %>%
  group_by(RNA) %>%
  summarise(
    IndividualCount = n_distinct(IndividualID),
    .groups = 'drop'
  ) %>%
  mutate(Description = paste0(RNA,  ", n = ", IndividualCount))

N_value <- paste(result$Description, collapse = "; ")
N_value
#Model with  fixed-effects part and random-effects part
model  <- lmer(Response ~ RNA*Day + (1|IndividualID), data = mydata)
summary <- paste0(capture.output(summary(model))[c(1,2)], collapse = "; ")
summary
#Calculate F and p for  fixed-effects part
anova_results  <- anova(model, type = "III")
anova_df <- as.data.frame(anova_results)
Main_effects_output <- paste0(
  "F", rownames(anova_df)[3], "(",anova_df$NumDF[3], ", ", round(anova_df$DenDF[3],3), ") = ", round(anova_df$`F value`[3], 3), ", p = ", format.pval(anova_df$`Pr(>F)`[3], digits = 3),"; ",
  "F", rownames(anova_df)[1], "(",anova_df$NumDF[1], ", ", round(anova_df$DenDF[1],3), ") = ", round(anova_df$`F value`[1], 3), ", p = ", format.pval(anova_df$`Pr(>F)`[1], digits = 3)
)
# significance annotation of comparison
fr_effects <- emmeans(model, ~ RNA,pbkrtest.limit = 3746)
contrasts_FR <- pairs(fr_effects)
results <- summary(contrasts_FR) %>%
  mutate(
    Significance = case_when(
      p.value < 0.001 ~ "***",
      p.value < 0.01  ~ "**",
      p.value < 0.05  ~ "*",
      TRUE            ~ ""
    ),
    Description = paste0(
      contrast,", ", Significance, "P =", format.pval(p.value, scientific = T,digits = 3)
    )
  )
Comparison = paste(results$Description, collapse = "; ")
Significance = paste(results[results$Significance!="",]$Description, collapse = "; ")

stat<-data.frame(Figure = Fig_No,
                 Generation = Generation,
                 Sex = sex,
                 N_value =N_value,
                 Formula = summary,
                 Main_effects = Main_effects_output,
                 Comparison = Comparison,
                 Significance = Significance
)
stat
wb <- loadWorkbook("Table_S1_stat_and_raw_data.xlsx")
sheet <- getSheets(wb)$"Statistics"
last_row <-length(getRows(sheet)) + 1
addDataFrame(stat, sheet, col.names = FALSE, row.names = FALSE, startRow = last_row)
saveWorkbook(wb, "Table_S1_stat_and_raw_data.xlsx")

##FIG3b-PR========================================
rm(list = ls())
Fig_No = "3b-PR"
Generation = "RNA-F1"
sex = "male"
DATA<-xlsx::read.xlsx("Table_S1_stat_and_raw_data.xlsx",sheetName = Fig_No,header = T)
head(DATA)
totaln = nrow(DATA)
n_result <- DATA %>%
  group_by(Group) %>%
  summarise(
    IndividualCount = n_distinct(ID)
  ) %>%
  mutate(Description = paste0(Group,  ", n = ", IndividualCount))

DATA[,c(1:2)]<-lapply(DATA[,c(1:2)],as.factor)
str(DATA)

N_value <- paste(n_result$Description, collapse = "; ")
N_value

result <-  aov(Infusions ~ Group, data = DATA)
print(result)
summary(result)
anova_summary<- summary(result)

pairwise_result <- pairwise.t.test(DATA$Infusions, DATA$Group, p.adjust.method = "bonferroni")
pairwise_result
p_values <-pairwise_result$p.value
add_stars <- function(p) {
  if (p < 0.001) {
    return("***")
  } else if (p < 0.01) {
    return("**")
  } else if (p < 0.05) {
    return("*")
  } else {
    return("")
  }
}
pair_out <-""
sig <- ""
for (i in 1:nrow(p_values)) {
  for (j in 1:ncol(p_values)) {
    if (!is.na(p_values[i, j])) {  # 忽略NA值
      pair_out <- paste0(pair_out,rownames(p_values)[i], " vs.", colnames(p_values)[j], ",",add_stars(p_values[i, j]),"p = ",format.pval(p_values[i, j], digits = 3),"; " )
      if (add_stars(p_values[i, j]) !=""){
        sig = paste0(sig, pair_out)
      }
    }
  }
}

summary <-paste0("One-way ANOVA, ",result$call[2],"; p-values adjusted with the ",pairwise_result$p.adjust.method," method.")

Main_effects_output <- paste0("F(", anova_summary[[1]]$Df[1], ", ", anova_summary[[1]]$Df[2],
                              ") = ", round(anova_summary[[1]]$F[1] , 3), ", p = ", 
                              format.pval(anova_summary[[1]]$Pr[1], digits = 3))

stat<-data.frame(Figure = Fig_No,
                 Generation = Generation,
                 Sex = sex,
                 N_value =N_value,
                 Formula = summary,
                 Main_effects = Main_effects_output,
                 Comparison = pair_out,
                 Significance = sig
)
stat
wb <- loadWorkbook("Table_S1_stat_and_raw_data.xlsx")
sheet <- getSheets(wb)$"Statistics"
last_row <-length(getRows(sheet)) + 1
addDataFrame(stat, sheet, col.names = FALSE, row.names = FALSE, startRow = last_row)
saveWorkbook(wb, "Table_S1_stat_and_raw_data.xlsx")


##FIG3c-FR====================================
rm(list = ls())
Fig_No = "3c-FR"
Generation = "RNA F1"
sex = "female"
FR1_L = 3
FR5_L = 6
DATA<-xlsx::read.xlsx("Table_S1_stat_and_raw_data.xlsx",sheetName = Fig_No,header = T)
head(DATA)
totaln = nrow(DATA)-1
data<- as.vector(unlist(DATA[2:nrow(DATA),-c(1,2)]))
head(data)
#data formatting
mydata<-data.frame(RNA=rep(as.vector(DATA$Group[c(2:nrow(DATA))]),FR1_L+FR5_L),
                   Day=rep(c(1:(FR1_L+FR5_L)),each = totaln),
                   FRTestType = c(rep("FR1",FR1_L*totaln),rep("FR5",FR5_L*totaln)),
                   IndividualID = rep(DATA$ID[c(2:nrow(DATA))],FR1_L+FR5_L),
                   Response = as.numeric(data))
str(mydata)

mydata[,c(1:4)]<-lapply(mydata[,c(1:ncol(mydata)-1)],as.factor)
str(mydata)
#calculate and print n in N_value
result <- mydata %>%
  group_by(RNA) %>%
  summarise(
    IndividualCount = n_distinct(IndividualID),
    .groups = 'drop'
  ) %>%
  mutate(Description = paste0(RNA,  ", n = ", IndividualCount))

N_value <- paste(result$Description, collapse = "; ")
N_value
#Model with  fixed-effects part and random-effects part
model  <- lmer(Response ~ RNA * FRTestType + (1|IndividualID), data = mydata)
summary <- paste0(capture.output(summary(model))[c(1,2)], collapse = "; ")
#Calculate F and p for  fixed-effects part
anova_results  <- anova(model, type = "III")
anova_df <- as.data.frame(anova_results)
Main_effects_output <- paste0(
  "F", rownames(anova_df)[3], "(",anova_df$NumDF[3], ", ", round(anova_df$DenDF[3],3), ") = ", round(anova_df$`F value`[3], 3), ", p = ", format.pval(anova_df$`Pr(>F)`[3], digits = 3),"; ",
  "F", rownames(anova_df)[1], "(",anova_df$NumDF[1], ", ", round(anova_df$DenDF[1],3), ") = ", round(anova_df$`F value`[1], 3), ", p = ", format.pval(anova_df$`Pr(>F)`[1], digits = 3)
)


# significance annotation of comparison
fr_effects <- emmeans(model, ~ RNA| FRTestType,pbkrtest.limit = 3746)
contrasts_FR <- pairs(fr_effects)
results <- summary(contrasts_FR) %>%
  mutate(
    Significance = case_when(
      p.value < 0.001 ~ "***",
      p.value < 0.01  ~ "**",
      p.value < 0.05  ~ "*",
      TRUE            ~ ""
    ),
    Description = paste0(
      FRTestType,", ", contrast,", ", Significance, "P =", format.pval(p.value, scientific = T,digits = 3)
    )
  )
Comparison = paste(results$Description, collapse = "; ")
Significance = paste(results[results$Significance!="",]$Description, collapse = "; ")

stat<-data.frame(Figure = Fig_No,
                 Generation = Generation,
                 Sex = sex,
                 N_value =N_value,
                 Formula = summary,
                 Main_effects = Main_effects_output,
                 Comparison = Comparison,
                 Significance = Significance
)
stat
wb <- loadWorkbook("Table_S1_stat_and_raw_data.xlsx")
sheet <- getSheets(wb)$"Statistics"
last_row <-length(getRows(sheet)) + 1
addDataFrame(stat, sheet, col.names = FALSE, row.names = FALSE, startRow = last_row)
saveWorkbook(wb, "Table_S1_stat_and_raw_data.xlsx")

##FIG3c-infusions===========================
rm(list = ls())
Fig_No = "3c-infusions"
Generation = "RNA F1"
sex = "female"
FR1_L = 3
FR5_L = 6
DATA<-xlsx::read.xlsx("Table_S1_stat_and_raw_data.xlsx",sheetName = Fig_No,header = T)
head(DATA)
totaln = nrow(DATA)-1
data<- as.vector(unlist(DATA[2:nrow(DATA),-c(1,2)]))
head(data)
#data formatting
mydata<-data.frame(RNA=rep(as.vector(DATA$Group[c(2:nrow(DATA))]),FR1_L+FR5_L),
                   Day=rep(c(1:(FR1_L+FR5_L)),each = totaln),
                   FRTestType = c(rep("FR1",FR1_L*totaln),rep("FR5",FR5_L*totaln)),
                   IndividualID = rep(DATA$ID[c(2:nrow(DATA))],FR1_L+FR5_L),
                   Response = as.numeric(data))
str(mydata)

mydata[,c(1:4)]<-lapply(mydata[,c(1:ncol(mydata)-1)],as.factor)
str(mydata)
#calculate and print n in N_value
result <- mydata %>%
  group_by(RNA) %>%
  summarise(
    IndividualCount = n_distinct(IndividualID),
    .groups = 'drop'
  ) %>%
  mutate(Description = paste0(RNA,  ", n = ", IndividualCount))

N_value <- paste(result$Description, collapse = "; ")
N_value
#Model with  fixed-effects part and random-effects part
model  <- lmer(Response ~ RNA*Day + (1|IndividualID), data = mydata)
summary <- paste0(capture.output(summary(model))[c(1,2)], collapse = "; ")
summary
#Calculate F and p for  fixed-effects part
anova_results  <- anova(model, type = "III")
anova_df <- as.data.frame(anova_results)
Main_effects_output <- paste0(
  "F", rownames(anova_df)[3], "(",anova_df$NumDF[3], ", ", round(anova_df$DenDF[3],3), ") = ", round(anova_df$`F value`[3], 3), ", p = ", format.pval(anova_df$`Pr(>F)`[3], digits = 3),"; ",
  "F", rownames(anova_df)[1], "(",anova_df$NumDF[1], ", ", round(anova_df$DenDF[1],3), ") = ", round(anova_df$`F value`[1], 3), ", p = ", format.pval(anova_df$`Pr(>F)`[1], digits = 3)
)
# significance annotation of comparison
fr_effects <- emmeans(model, ~ RNA,pbkrtest.limit = 3746)
contrasts_FR <- pairs(fr_effects)
results <- summary(contrasts_FR) %>%
  mutate(
    Significance = case_when(
      p.value < 0.001 ~ "***",
      p.value < 0.01  ~ "**",
      p.value < 0.05  ~ "*",
      TRUE            ~ ""
    ),
    Description = paste0(
      contrast,", ", Significance, "P =", format.pval(p.value, scientific = T,digits = 3)
    )
  )
Comparison = paste(results$Description, collapse = "; ")
Significance = paste(results[results$Significance!="",]$Description, collapse = "; ")

stat<-data.frame(Figure = Fig_No,
                 Generation = Generation,
                 Sex = sex,
                 N_value =N_value,
                 Formula = summary,
                 Main_effects = Main_effects_output,
                 Comparison = Comparison,
                 Significance = Significance
)
stat
wb <- loadWorkbook("Table_S1_stat_and_raw_data.xlsx")
sheet <- getSheets(wb)$"Statistics"
last_row <-length(getRows(sheet)) + 1
addDataFrame(stat, sheet, col.names = FALSE, row.names = FALSE, startRow = last_row)
saveWorkbook(wb, "Table_S1_stat_and_raw_data.xlsx")


##FIG3c-PR========================================
rm(list = ls())
Fig_No = "3c-PR"
Generation = "RNA-F1"
sex = "female"
DATA<-xlsx::read.xlsx("Table_S1_stat_and_raw_data.xlsx",sheetName = Fig_No,header = T)
head(DATA)
totaln = nrow(DATA)
n_result <- DATA %>%
  group_by(Group) %>%
  summarise(
    IndividualCount = n_distinct(ID)
  ) %>%
  mutate(Description = paste0(Group,  ", n = ", IndividualCount))

DATA[,c(1:2)]<-lapply(DATA[,c(1:2)],as.factor)
str(DATA)

N_value <- paste(n_result$Description, collapse = "; ")
N_value

result <-  aov(Infusions ~ Group, data = DATA)
print(result)
summary(result)
anova_summary<- summary(result)

pairwise_result <- pairwise.t.test(DATA$Infusions, DATA$Group, p.adjust.method = "bonferroni")
pairwise_result
p_values <-pairwise_result$p.value
add_stars <- function(p) {
  if (p < 0.001) {
    return("***")
  } else if (p < 0.01) {
    return("**")
  } else if (p < 0.05) {
    return("*")
  } else {
    return("")
  }
}
pair_out <-""
sig <- ""
for (i in 1:nrow(p_values)) {
  for (j in 1:ncol(p_values)) {
    if (!is.na(p_values[i, j])) {  # 忽略NA值
      pair_out <- paste0(pair_out,rownames(p_values)[i], " vs.", colnames(p_values)[j], ",",add_stars(p_values[i, j]),"p = ",format.pval(p_values[i, j], digits = 3),"; " )
      if (add_stars(p_values[i, j]) !=""){
        sig = paste0(sig, pair_out)
      }
    }
  }
}

summary <-paste0("One-way ANOVA, ",result$call[2],"; p-values adjusted with the ",pairwise_result$p.adjust.method," method.")

Main_effects_output <- paste0("F(", anova_summary[[1]]$Df[1], ", ", anova_summary[[1]]$Df[2],
                              ") = ", round(anova_summary[[1]]$F[1] , 3), ", p = ", 
                              format.pval(anova_summary[[1]]$Pr[1], digits = 3))

stat<-data.frame(Figure = Fig_No,
                 Generation = Generation,
                 Sex = sex,
                 N_value =N_value,
                 Formula = summary,
                 Main_effects = Main_effects_output,
                 Comparison = pair_out,
                 Significance = sig
)
stat
wb <- loadWorkbook("Table_S1_stat_and_raw_data.xlsx")
sheet <- getSheets(wb)$"Statistics"
last_row <-length(getRows(sheet)) + 1
addDataFrame(stat, sheet, col.names = FALSE, row.names = FALSE, startRow = last_row)
saveWorkbook(wb, "Table_S1_stat_and_raw_data.xlsx")


##FIG3d-FR====================================
rm(list = ls())
Fig_No = "3d-FR"
Generation = "RNA F1"
sex = "male"
FR1_L = 5
FR5_L = 5
FR10_L = 5
DATA<-xlsx::read.xlsx("Table_S1_stat_and_raw_data.xlsx",sheetName = Fig_No,header = T)
head(DATA)
totaln = nrow(DATA)-1
data<- as.vector(unlist(DATA[2:nrow(DATA),-c(1,2)]))
head(data)
#data formatting
mydata<-data.frame(RNA=rep(as.vector(DATA$Group[c(2:nrow(DATA))]),FR1_L+FR5_L+FR10_L),
                   Day=rep(c(1:(FR1_L+FR5_L+FR10_L)),each = totaln),
                   FRTestType = c(rep("FR1",FR1_L*totaln),rep("FR5",FR5_L*totaln),rep("FR10",FR10_L*totaln)),
                   IndividualID = rep(DATA$ID[c(2:nrow(DATA))],FR1_L+FR5_L+FR10_L),
                   Response = as.numeric(data))
str(mydata)

mydata[,c(1:4)]<-lapply(mydata[,c(1:ncol(mydata)-1)],as.factor)
str(mydata)
#calculate and print n in N_value
result <- mydata %>%
  group_by(RNA) %>%
  summarise(
    IndividualCount = n_distinct(IndividualID),
    .groups = 'drop'
  ) %>%
  mutate(Description = paste0(RNA,  ", n = ", IndividualCount))

N_value <- paste(result$Description, collapse = "; ")
N_value
#Model with  fixed-effects part and random-effects part
model  <- lmer(Response ~ RNA * FRTestType + (1|IndividualID), data = mydata)
summary <- paste0(capture.output(summary(model))[c(1,2)], collapse = "; ")
#Calculate F and p for  fixed-effects part
anova_results  <- anova(model, type = "III")
anova_df <- as.data.frame(anova_results)
Main_effects_output <- paste0(
  "F", rownames(anova_df)[3], "(",anova_df$NumDF[3], ", ", round(anova_df$DenDF[3],3), ") = ", round(anova_df$`F value`[3], 3), ", p = ", format.pval(anova_df$`Pr(>F)`[3], digits = 3),"; ",
  "F", rownames(anova_df)[1], "(",anova_df$NumDF[1], ", ", round(anova_df$DenDF[1],3), ") = ", round(anova_df$`F value`[1], 3), ", p = ", format.pval(anova_df$`Pr(>F)`[1], digits = 3)
)


# significance annotation of comparison
fr_effects <- emmeans(model, ~ RNA| FRTestType,pbkrtest.limit = 3746)
contrasts_FR <- pairs(fr_effects)
results <- summary(contrasts_FR) %>%
  mutate(
    Significance = case_when(
      p.value < 0.001 ~ "***",
      p.value < 0.01  ~ "**",
      p.value < 0.05  ~ "*",
      TRUE            ~ ""
    ),
    Description = paste0(
      FRTestType,", ", contrast,", ", Significance, "P =", format.pval(p.value, scientific = T,digits = 3)
    )
  )
Comparison = paste(results$Description, collapse = "; ")
Significance = paste(results[results$Significance!="",]$Description, collapse = "; ")

stat<-data.frame(Figure = Fig_No,
                 Generation = Generation,
                 Sex = sex,
                 N_value =N_value,
                 Formula = summary,
                 Main_effects = Main_effects_output,
                 Comparison = Comparison,
                 Significance = Significance
)
stat
wb <- loadWorkbook("Table_S1_stat_and_raw_data.xlsx")
sheet <- getSheets(wb)$"Statistics"
last_row <-length(getRows(sheet)) + 1
addDataFrame(stat, sheet, col.names = FALSE, row.names = FALSE, startRow = last_row)
saveWorkbook(wb, "Table_S1_stat_and_raw_data.xlsx")

##FIG3d-pellets===========================
rm(list = ls())
Fig_No = "3d-pellets"
Generation = "RNA F1"
sex = "male"
FR1_L = 5
FR5_L = 5
FR10_L = 5
DATA<-xlsx::read.xlsx("Table_S1_stat_and_raw_data.xlsx",sheetName = Fig_No,header = T)
head(DATA)
totaln = nrow(DATA)-1
data<- as.vector(unlist(DATA[2:nrow(DATA),-c(1,2)]))
head(data)
#data formatting
mydata<-data.frame(RNA=rep(as.vector(DATA$Group[c(2:nrow(DATA))]),FR1_L+FR5_L+FR10_L),
                   Day=rep(c(1:(FR1_L+FR5_L+FR10_L)),each = totaln),
                   FRTestType = c(rep("FR1",FR1_L*totaln),rep("FR5",FR5_L*totaln),rep("FR10",FR10_L*totaln)),
                   IndividualID = rep(DATA$ID[c(2:nrow(DATA))],FR1_L+FR5_L+FR10_L),
                   Response = as.numeric(data))
str(mydata)

mydata[,c(1:4)]<-lapply(mydata[,c(1:ncol(mydata)-1)],as.factor)
str(mydata)
#calculate and print n in N_value
result <- mydata %>%
  group_by(RNA) %>%
  summarise(
    IndividualCount = n_distinct(IndividualID),
    .groups = 'drop'
  ) %>%
  mutate(Description = paste0(RNA,  ", n = ", IndividualCount))

N_value <- paste(result$Description, collapse = "; ")
N_value
#Model with  fixed-effects part and random-effects part
model  <- lmer(Response ~ RNA*Day + (1|IndividualID), data = mydata)
summary <- paste0(capture.output(summary(model))[c(1,2)], collapse = "; ")
summary
#Calculate F and p for  fixed-effects part
anova_results  <- anova(model, type = "III")
anova_df <- as.data.frame(anova_results)
Main_effects_output <- paste0(
  "F", rownames(anova_df)[3], "(",anova_df$NumDF[3], ", ", round(anova_df$DenDF[3],3), ") = ", round(anova_df$`F value`[3], 3), ", p = ", format.pval(anova_df$`Pr(>F)`[3], digits = 3),"; ",
  "F", rownames(anova_df)[1], "(",anova_df$NumDF[1], ", ", round(anova_df$DenDF[1],3), ") = ", round(anova_df$`F value`[1], 3), ", p = ", format.pval(anova_df$`Pr(>F)`[1], digits = 3)
)
# significance annotation of comparison
fr_effects <- emmeans(model, ~ RNA,pbkrtest.limit = 3746)
contrasts_FR <- pairs(fr_effects)
results <- summary(contrasts_FR) %>%
  mutate(
    Significance = case_when(
      p.value < 0.001 ~ "***",
      p.value < 0.01  ~ "**",
      p.value < 0.05  ~ "*",
      TRUE            ~ ""
    ),
    Description = paste0(
      contrast,", ", Significance, "P =", format.pval(p.value, scientific = T,digits = 3)
    )
  )
Comparison = paste(results$Description, collapse = "; ")
Significance = paste(results[results$Significance!="",]$Description, collapse = "; ")

stat<-data.frame(Figure = Fig_No,
                 Generation = Generation,
                 Sex = sex,
                 N_value =N_value,
                 Formula = summary,
                 Main_effects = Main_effects_output,
                 Comparison = Comparison,
                 Significance = Significance
)
stat
wb <- loadWorkbook("Table_S1_stat_and_raw_data.xlsx")
sheet <- getSheets(wb)$"Statistics"
last_row <-length(getRows(sheet)) + 1
addDataFrame(stat, sheet, col.names = FALSE, row.names = FALSE, startRow = last_row)
saveWorkbook(wb, "Table_S1_stat_and_raw_data.xlsx")


##FIG3d-PR========================================
rm(list = ls())
Fig_No = "3d-PR"
Generation = "RNA-F1"
sex = "male"
DATA<-xlsx::read.xlsx("Table_S1_stat_and_raw_data.xlsx",sheetName = Fig_No,header = T)
head(DATA)
totaln = nrow(DATA)
n_result <- DATA %>%
  group_by(Group) %>%
  summarise(
    IndividualCount = n_distinct(ID)
  ) %>%
  mutate(Description = paste0(Group,  ", n = ", IndividualCount))

DATA[,c(1:2)]<-lapply(DATA[,c(1:2)],as.factor)
str(DATA)

N_value <- paste(n_result$Description, collapse = "; ")
N_value

result <-  aov(Infusions ~ Group, data = DATA)
print(result)
summary(result)
anova_summary<- summary(result)

pairwise_result <- pairwise.t.test(DATA$Infusions, DATA$Group, p.adjust.method = "bonferroni")
pairwise_result
p_values <-pairwise_result$p.value
add_stars <- function(p) {
  if (p < 0.001) {
    return("***")
  } else if (p < 0.01) {
    return("**")
  } else if (p < 0.05) {
    return("*")
  } else {
    return("")
  }
}
pair_out <-""
sig <- ""
for (i in 1:nrow(p_values)) {
  for (j in 1:ncol(p_values)) {
    if (!is.na(p_values[i, j])) {  # 忽略NA值
      pair_out <- paste0(pair_out,rownames(p_values)[i], " vs.", colnames(p_values)[j], ",",add_stars(p_values[i, j]),"p = ",format.pval(p_values[i, j], digits = 3),"; " )
      if (add_stars(p_values[i, j]) !=""){
        sig = paste0(sig, pair_out)
      }
    }
  }
}

summary <-paste0("One-way ANOVA, ",result$call[2],"; p-values adjusted with the ",pairwise_result$p.adjust.method," method.")

Main_effects_output <- paste0("F(", anova_summary[[1]]$Df[1], ", ", anova_summary[[1]]$Df[2],
                              ") = ", round(anova_summary[[1]]$F[1] , 3), ", p = ", 
                              format.pval(anova_summary[[1]]$Pr[1], digits = 3))

stat<-data.frame(Figure = Fig_No,
                 Generation = Generation,
                 Sex = sex,
                 N_value =N_value,
                 Formula = summary,
                 Main_effects = Main_effects_output,
                 Comparison = pair_out,
                 Significance = sig
)
stat
wb <- loadWorkbook("Table_S1_stat_and_raw_data.xlsx")
sheet <- getSheets(wb)$"Statistics"
last_row <-length(getRows(sheet)) + 1
addDataFrame(stat, sheet, col.names = FALSE, row.names = FALSE, startRow = last_row)
saveWorkbook(wb, "Table_S1_stat_and_raw_data.xlsx")


##FIG3e-FR====================================
rm(list = ls())
Fig_No = "3e-FR"
Generation = "RNA F1"
sex = "female"
FR1_L = 5
FR5_L = 5
FR10_L = 5
DATA<-xlsx::read.xlsx("Table_S1_stat_and_raw_data.xlsx",sheetName = Fig_No,header = T)
head(DATA)
totaln = nrow(DATA)-1
data<- as.vector(unlist(DATA[2:nrow(DATA),-c(1,2)]))
head(data)
#data formatting
mydata<-data.frame(RNA=rep(as.vector(DATA$Group[c(2:nrow(DATA))]),FR1_L+FR5_L+FR10_L),
                   Day=rep(c(1:(FR1_L+FR5_L+FR10_L)),each = totaln),
                   FRTestType = c(rep("FR1",FR1_L*totaln),rep("FR5",FR5_L*totaln),rep("FR10",FR10_L*totaln)),
                   IndividualID = rep(DATA$ID[c(2:nrow(DATA))],FR1_L+FR5_L+FR10_L),
                   Response = as.numeric(data))
str(mydata)

mydata[,c(1:4)]<-lapply(mydata[,c(1:ncol(mydata)-1)],as.factor)
str(mydata)
#calculate and print n in N_value
result <- mydata %>%
  group_by(RNA) %>%
  summarise(
    IndividualCount = n_distinct(IndividualID),
    .groups = 'drop'
  ) %>%
  mutate(Description = paste0(RNA,  ", n = ", IndividualCount))

N_value <- paste(result$Description, collapse = "; ")
N_value
#Model with  fixed-effects part and random-effects part
model  <- lmer(Response ~ RNA * FRTestType + (1|IndividualID), data = mydata)
summary <- paste0(capture.output(summary(model))[c(1,2)], collapse = "; ")
#Calculate F and p for  fixed-effects part
anova_results  <- anova(model, type = "III")
anova_df <- as.data.frame(anova_results)
Main_effects_output <- paste0(
  "F", rownames(anova_df)[3], "(",anova_df$NumDF[3], ", ", round(anova_df$DenDF[3],3), ") = ", round(anova_df$`F value`[3], 3), ", p = ", format.pval(anova_df$`Pr(>F)`[3], digits = 3),"; ",
  "F", rownames(anova_df)[1], "(",anova_df$NumDF[1], ", ", round(anova_df$DenDF[1],3), ") = ", round(anova_df$`F value`[1], 3), ", p = ", format.pval(anova_df$`Pr(>F)`[1], digits = 3)
)


# significance annotation of comparison
fr_effects <- emmeans(model, ~ RNA| FRTestType,pbkrtest.limit = 3746)
contrasts_FR <- pairs(fr_effects)
results <- summary(contrasts_FR) %>%
  mutate(
    Significance = case_when(
      p.value < 0.001 ~ "***",
      p.value < 0.01  ~ "**",
      p.value < 0.05  ~ "*",
      TRUE            ~ ""
    ),
    Description = paste0(
      FRTestType,", ", contrast,", ", Significance, "P =", format.pval(p.value, scientific = T,digits = 3)
    )
  )
Comparison = paste(results$Description, collapse = "; ")
Significance = paste(results[results$Significance!="",]$Description, collapse = "; ")

stat<-data.frame(Figure = Fig_No,
                 Generation = Generation,
                 Sex = sex,
                 N_value =N_value,
                 Formula = summary,
                 Main_effects = Main_effects_output,
                 Comparison = Comparison,
                 Significance = Significance
)
stat
wb <- loadWorkbook("Table_S1_stat_and_raw_data.xlsx")
sheet <- getSheets(wb)$"Statistics"
last_row <-length(getRows(sheet)) + 1
addDataFrame(stat, sheet, col.names = FALSE, row.names = FALSE, startRow = last_row)
saveWorkbook(wb, "Table_S1_stat_and_raw_data.xlsx")

##FIG3e-pellets===========================
rm(list = ls())
Fig_No = "3e-pellets"
Generation = "RNA F1"
sex = "female"
FR1_L = 5
FR5_L = 5
FR10_L = 5
DATA<-xlsx::read.xlsx("Table_S1_stat_and_raw_data.xlsx",sheetName = Fig_No,header = T)
head(DATA)
totaln = nrow(DATA)-1
data<- as.vector(unlist(DATA[2:nrow(DATA),-c(1,2)]))
head(data)
#data formatting
mydata<-data.frame(RNA=rep(as.vector(DATA$Group[c(2:nrow(DATA))]),FR1_L+FR5_L+FR10_L),
                   Day=rep(c(1:(FR1_L+FR5_L+FR10_L)),each = totaln),
                   FRTestType = c(rep("FR1",FR1_L*totaln),rep("FR5",FR5_L*totaln),rep("FR10",FR10_L*totaln)),
                   IndividualID = rep(DATA$ID[c(2:nrow(DATA))],FR1_L+FR5_L+FR10_L),
                   Response = as.numeric(data))
str(mydata)

mydata[,c(1:4)]<-lapply(mydata[,c(1:ncol(mydata)-1)],as.factor)
str(mydata)
#calculate and print n in N_value
result <- mydata %>%
  group_by(RNA) %>%
  summarise(
    IndividualCount = n_distinct(IndividualID),
    .groups = 'drop'
  ) %>%
  mutate(Description = paste0(RNA,  ", n = ", IndividualCount))

N_value <- paste(result$Description, collapse = "; ")
N_value
#Model with  fixed-effects part and random-effects part
model  <- lmer(Response ~ RNA*Day + (1|IndividualID), data = mydata)
summary <- paste0(capture.output(summary(model))[c(1,2)], collapse = "; ")
summary
#Calculate F and p for  fixed-effects part
anova_results  <- anova(model, type = "III")
anova_df <- as.data.frame(anova_results)
Main_effects_output <- paste0(
  "F", rownames(anova_df)[3], "(",anova_df$NumDF[3], ", ", round(anova_df$DenDF[3],3), ") = ", round(anova_df$`F value`[3], 3), ", p = ", format.pval(anova_df$`Pr(>F)`[3], digits = 3),"; ",
  "F", rownames(anova_df)[1], "(",anova_df$NumDF[1], ", ", round(anova_df$DenDF[1],3), ") = ", round(anova_df$`F value`[1], 3), ", p = ", format.pval(anova_df$`Pr(>F)`[1], digits = 3)
)
# significance annotation of comparison
fr_effects <- emmeans(model, ~ RNA,pbkrtest.limit = 3746)
contrasts_FR <- pairs(fr_effects)
results <- summary(contrasts_FR) %>%
  mutate(
    Significance = case_when(
      p.value < 0.001 ~ "***",
      p.value < 0.01  ~ "**",
      p.value < 0.05  ~ "*",
      TRUE            ~ ""
    ),
    Description = paste0(
      contrast,", ", Significance, "P =", format.pval(p.value, scientific = T,digits = 3)
    )
  )
Comparison = paste(results$Description, collapse = "; ")
Significance = paste(results[results$Significance!="",]$Description, collapse = "; ")

stat<-data.frame(Figure = Fig_No,
                 Generation = Generation,
                 Sex = sex,
                 N_value =N_value,
                 Formula = summary,
                 Main_effects = Main_effects_output,
                 Comparison = Comparison,
                 Significance = Significance
)
stat
wb <- loadWorkbook("Table_S1_stat_and_raw_data.xlsx")
sheet <- getSheets(wb)$"Statistics"
last_row <-length(getRows(sheet)) + 1
addDataFrame(stat, sheet, col.names = FALSE, row.names = FALSE, startRow = last_row)
saveWorkbook(wb, "Table_S1_stat_and_raw_data.xlsx")


##FIG3e-PR========================================
rm(list = ls())
Fig_No = "3e-PR"
Generation = "RNA-F1"
sex = "female"
DATA<-xlsx::read.xlsx("Table_S1_stat_and_raw_data.xlsx",sheetName = Fig_No,header = T)
head(DATA)
totaln = nrow(DATA)
n_result <- DATA %>%
  group_by(Group) %>%
  summarise(
    IndividualCount = n_distinct(ID)
  ) %>%
  mutate(Description = paste0(Group,  ", n = ", IndividualCount))

DATA[,c(1:2)]<-lapply(DATA[,c(1:2)],as.factor)
str(DATA)

N_value <- paste(n_result$Description, collapse = "; ")
N_value

result <-  aov(Infusions ~ Group, data = DATA)
print(result)
summary(result)
anova_summary<- summary(result)

pairwise_result <- pairwise.t.test(DATA$Infusions, DATA$Group, p.adjust.method = "bonferroni")
pairwise_result
p_values <-pairwise_result$p.value
add_stars <- function(p) {
  if (p < 0.001) {
    return("***")
  } else if (p < 0.01) {
    return("**")
  } else if (p < 0.05) {
    return("*")
  } else {
    return("")
  }
}
pair_out <-""
sig <- ""
for (i in 1:nrow(p_values)) {
  for (j in 1:ncol(p_values)) {
    if (!is.na(p_values[i, j])) {  # 忽略NA值
      pair_out <- paste0(pair_out,rownames(p_values)[i], " vs.", colnames(p_values)[j], ",",add_stars(p_values[i, j]),"p = ",format.pval(p_values[i, j], digits = 3),"; " )
      if (add_stars(p_values[i, j]) !=""){
        sig = paste0(sig, pair_out)
      }
    }
  }
}

summary <-paste0("One-way ANOVA, ",result$call[2],"; p-values adjusted with the ",pairwise_result$p.adjust.method," method.")

Main_effects_output <- paste0("F(", anova_summary[[1]]$Df[1], ", ", anova_summary[[1]]$Df[2],
                              ") = ", round(anova_summary[[1]]$F[1] , 3), ", p = ", 
                              format.pval(anova_summary[[1]]$Pr[1], digits = 3))

stat<-data.frame(Figure = Fig_No,
                 Generation = Generation,
                 Sex = sex,
                 N_value =N_value,
                 Formula = summary,
                 Main_effects = Main_effects_output,
                 Comparison = pair_out,
                 Significance = sig
)
stat
wb <- loadWorkbook("Table_S1_stat_and_raw_data.xlsx")
sheet <- getSheets(wb)$"Statistics"
last_row <-length(getRows(sheet)) + 1
addDataFrame(stat, sheet, col.names = FALSE, row.names = FALSE, startRow = last_row)
saveWorkbook(wb, "Table_S1_stat_and_raw_data.xlsx")

##FIG4g&S5============================
rm(list = ls())
Fig_No = "4gS5"
Generation = "F0"
sex = "male"
DATA<-xlsx::read.xlsx("Table_S1_stat_and_raw_data.xlsx",sheetName = Fig_No,header = T)
head(DATA)
totaln = nrow(DATA)-1
n_result <- DATA[2:nrow(DATA),] %>%
  group_by(Group) %>%
  summarise(
    IndividualCount = n_distinct(ID)
  ) %>%
  mutate(Description = paste0(Group,  ", n = ", IndividualCount))

N_value <- paste(n_result$Description, collapse = "; ")
N_value
# Define the PCR reaction columns to analyze
pcr_columns <- data.frame(fig= t(DATA[1,-c(1,2)]),
                          miRNA = colnames(DATA)[3:ncol(DATA)])

head(pcr_columns)
DATA <- DATA[-1,]
DATA[,c(1:2)]<-lapply(DATA[,c(1:2)],as.factor)
DATA[,-c(1:2)]<-lapply(DATA[,-c(1:2)],as.numeric)
str(DATA)

# Initialize an empty data frame to store the results
result_table <- data.frame(
  Figure_PCR_Reaction = character(), # Column for PCR reaction names
  Generation = character(), 
  Sex = character(), 
  N = character(), 
  Model = character(), 
  ANOVA_Result = character(),        # Column for ANOVA results
  Pairwise_Comparison = character(), # Column for pairwise comparison results
  Significance = character(),
  stringsAsFactors = FALSE
)

# Loop through each PCR reaction column
for (pcr in pcr_columns[,2]) {
  
  # Perform ANOVA analysis
  anova_model <- aov(as.formula(paste(pcr, "~ Group")), data = DATA)
  anova_summary <- summary(anova_model)
  
  # Extract ANOVA results: F-value, degrees of freedom, and p-value
  f_value <- anova_summary[[1]]$F[1]           # F-value
  df_group <- anova_summary[[1]]$Df[1]         # Degrees of freedom for groups
  df_residual <- anova_summary[[1]]$Df[2]      # Degrees of freedom for residuals
  p_value <- anova_summary[[1]]$`Pr(>F)`[1]    # p-value
  
  # Format the ANOVA result as a string
  anova_result <- sprintf("F(%d, %d) = %.3f, p = %.3f", df_group, df_residual, f_value, p_value)
  
  # Perform pairwise comparisons using Bonferroni correction
  pairwise_test <- pairwise.t.test(DATA[[pcr]], DATA$Group, p.adjust.method = "bonferroni")
  
  # Extract p-values from the pairwise comparison results
  pairwise_p_values <- pairwise_test$p.value
  
  # Format pairwise comparison results and add significance stars
  pairwise_result <- ""
  Significance_result <-""
  for (i in 1:nrow(pairwise_p_values)) {
    for (j in 1:ncol(pairwise_p_values)) {
      if (!is.na(pairwise_p_values[i, j])) {
        p_val <- pairwise_p_values[i, j]  # p-value for the comparison
        significance <- ""                # Initialize significance stars
        if (p_val < 0.001) {
          significance <- "***"           # Highly significant
        } else if (p_val < 0.01) {
          significance <- "**"            # Very significant
        } else if (p_val < 0.05) {
          significance <- "*"             # Significant
        }
        # Append the comparison result to the string
        if(significance != ""){
          Significance_result <- paste0(Significance_result,rownames(pairwise_p_values)[i], " vs ", colnames(pairwise_p_values)[j],significance,
                                        ", p = ", round(p_val, 3),  "; ")}
        pairwise_result <- paste0(
          pairwise_result,
          rownames(pairwise_p_values)[i], " vs ", colnames(pairwise_p_values)[j],significance,
          ", p = ", round(p_val, 3),  "; "
        )
      }
    }
  }
  
  # Add the results to the result table
  result_table <- rbind(
    result_table,
    data.frame(
      Figure_PCR_Reaction = paste0(pcr_columns[pcr,]$X1,"-",pcr), # Column for PCR reaction names
      Generation = Generation, 
      Sex = sex, 
      N = N_value, 
      Model = paste0("One-way ANOVA,",
                     capture.output(pairwise_test)[10]),
      ANOVA_Result = anova_result,
      Pairwise_Comparison = pairwise_result,
      Significance = Significance_result,
      stringsAsFactors = FALSE
    )
  )
}

wb <- loadWorkbook("Table_S1_stat_and_raw_data.xlsx")
sheet <- getSheets(wb)$"Statistics"
last_row <-length(getRows(sheet)) + 1
addDataFrame(result_table, sheet, col.names = FALSE, row.names = FALSE, startRow = last_row)
saveWorkbook(wb, "Table_S1_stat_and_raw_data.xlsx")

##FIG5b-FR====================================
rm(list = ls())
Fig_No = "5b-FR"
Generation = "RNA F1"
sex = "male"
FR1_L = 3
FR5_L = 6
DATA<-xlsx::read.xlsx("Table_S1_stat_and_raw_data.xlsx",sheetName = Fig_No,header = T)
head(DATA)
totaln = nrow(DATA)-1
data<- as.vector(unlist(DATA[2:nrow(DATA),-c(1,2)]))
head(data)
#data formatting
mydata<-data.frame(RNA=rep(as.vector(DATA$Group[c(2:nrow(DATA))]),FR1_L+FR5_L),
                   Day=rep(c(1:(FR1_L+FR5_L)),each = totaln),
                   FRTestType = c(rep("FR1",FR1_L*totaln),rep("FR5",FR5_L*totaln)),
                   IndividualID = rep(DATA$ID[c(2:nrow(DATA))],FR1_L+FR5_L),
                   Response = as.numeric(data))
str(mydata)

mydata[,c(1:4)]<-lapply(mydata[,c(1:ncol(mydata)-1)],as.factor)
str(mydata)
#calculate and print n in N_value
result <- mydata %>%
  group_by(RNA) %>%
  summarise(
    IndividualCount = n_distinct(IndividualID),
    .groups = 'drop'
  ) %>%
  mutate(Description = paste0(RNA,  ", n = ", IndividualCount))

N_value <- paste(result$Description, collapse = "; ")
N_value
#Model with  fixed-effects part and random-effects part
model  <- lmer(Response ~ RNA * FRTestType + (1|IndividualID), data = mydata)
summary <- paste0(capture.output(summary(model))[c(1,2)], collapse = "; ")
#Calculate F and p for  fixed-effects part
anova_results  <- anova(model, type = "III")
anova_df <- as.data.frame(anova_results)
Main_effects_output <- paste0(
  "F", rownames(anova_df)[3], "(",anova_df$NumDF[3], ", ", round(anova_df$DenDF[3],3), ") = ", round(anova_df$`F value`[3], 3), ", p = ", format.pval(anova_df$`Pr(>F)`[3], digits = 3),"; ",
  "F", rownames(anova_df)[1], "(",anova_df$NumDF[1], ", ", round(anova_df$DenDF[1],3), ") = ", round(anova_df$`F value`[1], 3), ", p = ", format.pval(anova_df$`Pr(>F)`[1], digits = 3)
)


# significance annotation of comparison
fr_effects <- emmeans(model, ~ RNA| FRTestType,pbkrtest.limit = 3746)
contrasts_FR <- pairs(fr_effects)
results <- summary(contrasts_FR) %>%
  mutate(
    Significance = case_when(
      p.value < 0.001 ~ "***",
      p.value < 0.01  ~ "**",
      p.value < 0.05  ~ "*",
      TRUE            ~ ""
    ),
    Description = paste0(
      FRTestType,", ", contrast,", ", Significance, "P =", format.pval(p.value, scientific = T,digits = 3)
    )
  )
Comparison = paste(results$Description, collapse = "; ")
Significance = paste(results[results$Significance!="",]$Description, collapse = "; ")

stat<-data.frame(Figure = Fig_No,
                 Generation = Generation,
                 Sex = sex,
                 N_value =N_value,
                 Formula = summary,
                 Main_effects = Main_effects_output,
                 Comparison = Comparison,
                 Significance = Significance
)
stat
wb <- loadWorkbook("Table_S1_stat_and_raw_data.xlsx")
sheet <- getSheets(wb)$"Statistics"
last_row <-length(getRows(sheet)) + 1
addDataFrame(stat, sheet, col.names = FALSE, row.names = FALSE, startRow = last_row)
saveWorkbook(wb, "Table_S1_stat_and_raw_data.xlsx")

##FIG5b-infusions===========================
rm(list = ls())
Fig_No = "5b-infusions"
Generation = "RNA F1"
sex = "male"
FR1_L = 3
FR5_L = 6
DATA<-xlsx::read.xlsx("Table_S1_stat_and_raw_data.xlsx",sheetName = Fig_No,header = T)
head(DATA)
totaln = nrow(DATA)-1
data<- as.vector(unlist(DATA[2:nrow(DATA),-c(1,2)]))
head(data)
#data formatting
mydata<-data.frame(RNA=rep(as.vector(DATA$Group[c(2:nrow(DATA))]),FR1_L+FR5_L),
                   Day=rep(c(1:(FR1_L+FR5_L)),each = totaln),
                   FRTestType = c(rep("FR1",FR1_L*totaln),rep("FR5",FR5_L*totaln)),
                   IndividualID = rep(DATA$ID[c(2:nrow(DATA))],FR1_L+FR5_L),
                   Response = as.numeric(data))
str(mydata)

mydata[,c(1:4)]<-lapply(mydata[,c(1:ncol(mydata)-1)],as.factor)
str(mydata)
#calculate and print n in N_value
result <- mydata %>%
  group_by(RNA) %>%
  summarise(
    IndividualCount = n_distinct(IndividualID),
    .groups = 'drop'
  ) %>%
  mutate(Description = paste0(RNA,  ", n = ", IndividualCount))

N_value <- paste(result$Description, collapse = "; ")
N_value
#Model with  fixed-effects part and random-effects part
model  <- lmer(Response ~ Group * FRTestType + (1|IndividualID), data = mydata)
summary <- paste0(capture.output(summary(model))[c(1,2)], collapse = "; ")
#Calculate F and p for  fixed-effects part
anova_results  <- anova(model, type = "III")
anova_df <- as.data.frame(anova_results)
Main_effects_output <- paste0(
  "F", rownames(anova_df)[3], "(",anova_df$NumDF[3], ", ", round(anova_df$DenDF[3],3), ") = ", round(anova_df$`F value`[3], 3), ", p = ", format.pval(anova_df$`Pr(>F)`[3], digits = 3),"; ",
  "F", rownames(anova_df)[1], "(",anova_df$NumDF[1], ", ", round(anova_df$DenDF[1],3), ") = ", round(anova_df$`F value`[1], 3), ", p = ", format.pval(anova_df$`Pr(>F)`[1], digits = 3)
)


# significance annotation of comparison
fr_effects <- emmeans(model, ~ Group| FRTestType,pbkrtest.limit = 3746)
contrasts_FR <- pairs(fr_effects)
results <- summary(contrasts_FR) %>%
  mutate(
    Significance = case_when(
      p.value < 0.001 ~ "***",
      p.value < 0.01  ~ "**",
      p.value < 0.05  ~ "*",
      TRUE            ~ ""
    ),
    Description = paste0(
      FRTestType,", ", contrast,", ", Significance, "P =", format.pval(p.value, scientific = T,digits = 3)
    )
  )
Comparison = paste(results$Description, collapse = "; ")
Significance = paste(results[results$Significance!="",]$Description, collapse = "; ")

stat<-data.frame(Figure = Fig_No,
                 Generation = Generation,
                 Sex = sex,
                 N_value =N_value,
                 Formula = summary,
                 Main_effects = Main_effects_output,
                 Comparison = Comparison,
                 Significance = Significance
)
stat
wb <- loadWorkbook("Table_S1_stat_and_raw_data.xlsx")
sheet <- getSheets(wb)$"Statistics"
last_row <-length(getRows(sheet)) + 1
addDataFrame(stat, sheet, col.names = FALSE, row.names = FALSE, startRow = last_row)
saveWorkbook(wb, "Table_S1_stat_and_raw_data.xlsx")

##FIG5b-PR========================================
rm(list = ls())
Fig_No = "5b-PR"
Generation = "RNA-F1"
sex = "male"
DATA<-xlsx::read.xlsx("Table_S1_stat_and_raw_data.xlsx",sheetName = Fig_No,header = T)
head(DATA)
totaln = nrow(DATA)
n_result <- DATA %>%
  group_by(Group) %>%
  summarise(
    IndividualCount = n_distinct(ID)
  ) %>%
  mutate(Description = paste0(Group,  ", n = ", IndividualCount))

DATA[,c(1:2)]<-lapply(DATA[,c(1:2)],as.factor)
str(DATA)

N_value <- paste(n_result$Description, collapse = "; ")
N_value

result <-  aov(Infusions ~ Group, data = DATA)
print(result)
summary(result)
anova_summary<- summary(result)

pairwise_result <- pairwise.t.test(DATA$Infusions, DATA$Group, p.adjust.method = "bonferroni")
pairwise_result
p_values <-pairwise_result$p.value
add_stars <- function(p) {
  if (p < 0.001) {
    return("***")
  } else if (p < 0.01) {
    return("**")
  } else if (p < 0.05) {
    return("*")
  } else {
    return("")
  }
}
pair_out <-""
sig <- ""
for (i in 1:nrow(p_values)) {
  for (j in 1:ncol(p_values)) {
    if (!is.na(p_values[i, j])) {  # 忽略NA值
      pair_out <- paste0(pair_out,rownames(p_values)[i], " vs.", colnames(p_values)[j], ",",add_stars(p_values[i, j]),"p = ",format.pval(p_values[i, j], digits = 3),"; " )
      if (add_stars(p_values[i, j]) !=""){
        sig = paste0(sig, pair_out)
      }
    }
  }
}

summary <-paste0("One-way ANOVA, ",result$call[2],"; p-values adjusted with the ",pairwise_result$p.adjust.method," method.")

Main_effects_output <- paste0("F(", anova_summary[[1]]$Df[1], ", ", anova_summary[[1]]$Df[2],
                              ") = ", round(anova_summary[[1]]$F[1] , 3), ", p = ", 
                              format.pval(anova_summary[[1]]$Pr[1], digits = 3))

stat<-data.frame(Figure = Fig_No,
                 Generation = Generation,
                 Sex = sex,
                 N_value =N_value,
                 Formula = summary,
                 Main_effects = Main_effects_output,
                 Comparison = pair_out,
                 Significance = sig
)
stat
wb <- loadWorkbook("Table_S1_stat_and_raw_data.xlsx")
sheet <- getSheets(wb)$"Statistics"
last_row <-length(getRows(sheet)) + 1
addDataFrame(stat, sheet, col.names = FALSE, row.names = FALSE, startRow = last_row)
saveWorkbook(wb, "Table_S1_stat_and_raw_data.xlsx")


##FIG5c-validation=======================
rm(list = ls())
Fig_No = "5c-validation"
Generation = "F1"
sex = "male"
DATA<-xlsx::read.xlsx("Table_S1_stat_and_raw_data.xlsx",sheetName = Fig_No,header = T)
head(DATA)
totaln = nrow(DATA)
n_result <- DATA %>%
  group_by(Group) %>%
  summarise(
    IndividualCount = n_distinct(ID)
  ) %>%
  mutate(Description = paste0(Group,  ", n = ", IndividualCount))

DATA[,c(1:2)]<-lapply(DATA[,c(1:2)],as.factor)
str(DATA)

N_value <- paste(n_result$Description, collapse = "; ")
N_value
t_test<-t.test(Expression~Group, data = DATA)
t_result <-capture.output(t.test(Expression~Group, data = DATA))

stat<-data.frame(Figure = Fig_No,
                 Generation = Generation,
                 Sex = sex,
                 N_value =N_value,
                 Formula = paste0(gsub("\t","",t_result[2]),", ",t_result[4]),
                 Main_effects = t_result[5],
                 Comparison = paste0(levels(DATA$Group)[1],"vs. ",levels(DATA$Group)[2],": ", t_result[5]),
                 Significance = case_when(
                   t_test$p.value < 0.001 ~ "***",
                   t_test$p.value < 0.01  ~ "**",
                   t_test$p.value < 0.05  ~ "*",
                   TRUE            ~ ""))
stat
wb <- loadWorkbook("Table_S1_stat_and_raw_data.xlsx")
sheet <- getSheets(wb)$"Statistics"
last_row <-length(getRows(sheet)) + 1
addDataFrame(stat, sheet, col.names = FALSE, row.names = FALSE, startRow = last_row)
saveWorkbook(wb, "Table_S1_stat_and_raw_data.xlsx")


##FIG5e-FR=========================
rm(list = ls())
Fig_No = "5e-FR"
Generation = "F1"
sex = "male"
FR1_L = 3
FR5_Pre = 5
FR5_Post = 10
DATA<-xlsx::read.xlsx("Table_S1_stat_and_raw_data.xlsx",sheetName = Fig_No,header = T)
head(DATA)
totaln = nrow(DATA)-1
data<- as.vector(unlist(DATA[2:nrow(DATA),-c(1,2,3)]))
head(data)
#data formatting
mydata<-data.frame(Group=rep(as.vector(DATA$Group[c(2:nrow(DATA))]),FR1_L+FR5_Pre+FR5_Post),
                   Day=rep(c(1:(FR1_L+FR5_Pre+FR5_Post)),each = totaln),
                   ParentID = rep(as.vector(DATA$ParentID[c(2:nrow(DATA))]),FR1_L+FR5_Pre+FR5_Post),
                   FRTestType = c(rep("FR1",FR1_L*totaln),rep("FR5_Pre",FR5_Pre*totaln),rep("FR5_Post",FR5_Post*totaln)),
                   IndividualID = rep(DATA$ID[c(2:nrow(DATA))],FR1_L+FR5_Pre+FR5_Post),
                   Response = data)
str(mydata)

mydata[,c(1:5)]<-lapply(mydata[,c(1:ncol(mydata)-1)],as.factor)
str(mydata)
mydata <-na.omit(mydata)
class(mydata$Response)<-"numeric"
#calculate and print n in N_value
result <- mydata %>%
  group_by(Group) %>%
  summarise(
    IndividualCount = n_distinct(IndividualID),
    .groups = 'drop'
  ) %>%
  mutate(Description = paste0(Group,  ", n = ", IndividualCount))

N_value <- paste(result$Description, collapse = "; ")
N_value
#Model with  fixed-effects part and random-effects part
model  <- lmer(Response ~ Group * FRTestType + (1|ParentID/IndividualID), data = mydata)
summary <- paste0(capture.output(summary(model))[c(1,2)], collapse = "; ")
#Calculate F and p for  fixed-effects part
anova_results  <- anova(model, type = "III")
anova_df <- as.data.frame(anova_results)
Main_effects_output <- paste0(
  "F", rownames(anova_df)[3], "(",anova_df$NumDF[3], ", ", round(anova_df$DenDF[3],3), ") = ", round(anova_df$`F value`[3], 3), ", p = ", format.pval(anova_df$`Pr(>F)`[3], digits = 3),"; ",
  "F", rownames(anova_df)[2], "(",anova_df$NumDF[2], ", ", round(anova_df$DenDF[2],3), ") = ", round(anova_df$`F value`[2], 3), ", p = ", format.pval(anova_df$`Pr(>F)`[2], digits = 3),"; ",
  "F", rownames(anova_df)[1], "(",anova_df$NumDF[1], ", ", round(anova_df$DenDF[1],3), ") = ", round(anova_df$`F value`[1], 3), ", p = ", format.pval(anova_df$`Pr(>F)`[1], digits = 3)
)


# significance annotation of comparison
fr_effects <- emmeans(model, ~ Group| FRTestType,pbkrtest.limit = 3746)
contrasts_FR <- pairs(fr_effects)
results <- summary(contrasts_FR) %>%
  mutate(
    Significance = case_when(
      p.value < 0.001 ~ "***",
      p.value < 0.01  ~ "**",
      p.value < 0.05  ~ "*",
      TRUE            ~ ""
    ),
    Description = paste0(
      FRTestType,", ", contrast,", ", Significance, "P =", format.pval(p.value, scientific = T,digits = 3)
    )
  )
Comparison = paste(results$Description, collapse = "; ")
Significance = paste(results[results$Significance!="",]$Description, collapse = "; ")
#ParentID effects
reduced_model <- lmer(Response ~ Group*FRTestType  + (1|IndividualID), data = mydata)
reduced_model_effects <- anova(model, reduced_model, test = "LRT")
VarCorr(model)
ParrentID_output <- paste0("Parrent effects, Chisq(", reduced_model_effects$Df[2],") = ",reduced_model_effects$Chisq[2], ", Pr(>Chisq) = ", format(reduced_model_effects$`Pr(>Chisq)`[2],scientific = T, digits =3) )
Main_effects_output <-paste0(Main_effects_output,"; ",ParrentID_output)
Main_effects_output

stat<-data.frame(Figure = Fig_No,
                 Generation = Generation,
                 Sex = sex,
                 N_value =N_value,
                 Formula = summary,
                 Main_effects = Main_effects_output,
                 Comparison = Comparison,
                 Significance = Significance
)
stat
wb <- loadWorkbook("Table_S1_stat_and_raw_data.xlsx")
sheet <- getSheets(wb)$"Statistics"
last_row <-length(getRows(sheet)) + 1
addDataFrame(stat, sheet, col.names = FALSE, row.names = FALSE, startRow = last_row)
saveWorkbook(wb, "Table_S1_stat_and_raw_data.xlsx")

##FIG5e-infusions=========================
rm(list = ls())
Fig_No = "5e-infusions"
Generation = "F1"
sex = "male"
FR1_L = 3
FR5_Pre = 5
FR5_Post = 10
DATA<-xlsx::read.xlsx("Table_S1_stat_and_raw_data.xlsx",sheetName = Fig_No,header = T)
head(DATA)
totaln = nrow(DATA)-1
data<- as.vector(unlist(DATA[2:nrow(DATA),-c(1,2,3)]))
head(data)
#data formatting
mydata<-data.frame(Group=rep(as.vector(DATA$Group[c(2:nrow(DATA))]),FR1_L+FR5_Pre+FR5_Post),
                   Day=rep(c(1:(FR1_L+FR5_Pre+FR5_Post)),each = totaln),
                   ParentID = rep(as.vector(DATA$ParentID[c(2:nrow(DATA))]),FR1_L+FR5_Pre+FR5_Post),
                   FRTestType = c(rep("FR1",FR1_L*totaln),rep("FR5_Pre",FR5_Pre*totaln),rep("FR5_Post",FR5_Post*totaln)),
                   IndividualID = rep(DATA$ID[c(2:nrow(DATA))],FR1_L+FR5_Pre+FR5_Post),
                   Response = data)
str(mydata)

mydata[,c(1:5)]<-lapply(mydata[,c(1:ncol(mydata)-1)],as.factor)
str(mydata)
mydata <-na.omit(mydata)
class(mydata$Response)<-"numeric"
#calculate and print n in N_value
result <- mydata %>%
  group_by(Group) %>%
  summarise(
    IndividualCount = n_distinct(IndividualID),
    .groups = 'drop'
  ) %>%
  mutate(Description = paste0(Group,  ", n = ", IndividualCount))

N_value <- paste(result$Description, collapse = "; ")
N_value
#Model with  fixed-effects part and random-effects part
model  <- lmer(Response ~ Group *FRTestType+ (1|ParentID/IndividualID), data = mydata)
summary <- paste0(capture.output(summary(model))[c(1,2)], collapse = "; ")
#Calculate F and p for  fixed-effects part
anova_results  <- anova(model, type = "III")
anova_df <- as.data.frame(anova_results)
Main_effects_output <- paste0(
  "F", rownames(anova_df)[3], "(",anova_df$NumDF[3], ", ", round(anova_df$DenDF[3],3), ") = ", round(anova_df$`F value`[3], 3), ", p = ", format.pval(anova_df$`Pr(>F)`[3], digits = 3),"; ",
  "F", rownames(anova_df)[2], "(",anova_df$NumDF[2], ", ", round(anova_df$DenDF[2],3), ") = ", round(anova_df$`F value`[2], 3), ", p = ", format.pval(anova_df$`Pr(>F)`[2], digits = 3),"; ",
  "F", rownames(anova_df)[1], "(",anova_df$NumDF[1], ", ", round(anova_df$DenDF[1],3), ") = ", round(anova_df$`F value`[1], 3), ", p = ", format.pval(anova_df$`Pr(>F)`[1], digits = 3)
)
# significance annotation of comparison
fr_effects <- emmeans(model, ~ Group|FRTestType,pbkrtest.limit = 3746)
contrasts_FR <- pairs(fr_effects)
results <- summary(contrasts_FR) %>%
  mutate(
    Significance = case_when(
      p.value < 0.001 ~ "***",
      p.value < 0.01  ~ "**",
      p.value < 0.05  ~ "*",
      TRUE            ~ ""
    ),
    Description = paste0(FRTestType,contrast,", ", Significance, "P =", format.pval(p.value, scientific = T,digits = 3)
    )
  )
Comparison = paste(results$Description, collapse = "; ")
Significance = paste(results[results$Significance!="",]$Description, collapse = "; ")
#ParentID effects
reduced_model <- lmer(Response ~ Group*Day  + (1|IndividualID), data = mydata)
reduced_model_effects <- anova(model, reduced_model, test = "LRT")
VarCorr(model)
ParrentID_output <- paste0("Parrent effects, Chisq(", reduced_model_effects$Df[2],") = ",reduced_model_effects$Chisq[2], ", Pr(>Chisq) = ", format(reduced_model_effects$`Pr(>Chisq)`[2],scientific = T, digits =3) )
Main_effects_output <-paste0(Main_effects_output,"; ",ParrentID_output)
Main_effects_output

stat<-data.frame(Figure = Fig_No,
                 Generation = Generation,
                 Sex = sex,
                 N_value =N_value,
                 Formula = summary,
                 Main_effects = Main_effects_output,
                 Comparison = Comparison,
                 Significance = Significance
)
stat
wb <- loadWorkbook("Table_S1_stat_and_raw_data.xlsx")
sheet <- getSheets(wb)$"Statistics"
last_row <-length(getRows(sheet)) + 1
addDataFrame(stat, sheet, col.names = FALSE, row.names = FALSE, startRow = last_row)
saveWorkbook(wb, "Table_S1_stat_and_raw_data.xlsx")


##FIG5e-PR========================================
rm(list = ls())
Fig_No = "5e-PR"
Generation = "F1"
sex = "male"
DATA<-xlsx::read.xlsx("Table_S1_stat_and_raw_data.xlsx",sheetName = Fig_No,header = T)
head(DATA)
totaln = nrow(DATA)
n_result <- DATA %>%
  group_by(Group) %>%
  summarise(
    IndividualCount = n_distinct(ID)
  ) %>%
  mutate(Description = paste0(Group,  ", n = ", IndividualCount))

DATA[,c(1:2)]<-lapply(DATA[,c(1:2)],as.factor)
str(DATA)

N_value <- paste(n_result$Description, collapse = "; ")
N_value

result <-  aov(Infusions ~ Group, data = DATA)
print(result)
summary(result)
anova_summary<- summary(result)

pairwise_result <- pairwise.t.test(DATA$Infusions, DATA$Group, p.adjust.method = "bonferroni")
pairwise_result
p_values <-pairwise_result$p.value
add_stars <- function(p) {
  if (p < 0.001) {
    return("***")
  } else if (p < 0.01) {
    return("**")
  } else if (p < 0.05) {
    return("*")
  } else {
    return("")
  }
}
pair_out <-""
sig <- ""
for (i in 1:nrow(p_values)) {
  for (j in 1:ncol(p_values)) {
    if (!is.na(p_values[i, j])) {  # 忽略NA值
      pair_out <- paste0(pair_out,rownames(p_values)[i], " vs.", colnames(p_values)[j], ",",add_stars(p_values[i, j]),"p = ",format.pval(p_values[i, j], digits = 3),"; " )
      if (add_stars(p_values[i, j]) !=""){
        sig = paste0(sig, pair_out)
      }
    }
  }
}

summary <-paste0("One-way ANOVA, ",result$call[2],"; p-values adjusted with the ",pairwise_result$p.adjust.method," method.")

Main_effects_output <- paste0("F(", anova_summary[[1]]$Df[1], ", ", anova_summary[[1]]$Df[2],
                              ") = ", round(anova_summary[[1]]$F[1] , 3), ", p = ", 
                              format.pval(anova_summary[[1]]$Pr[1], digits = 3))

stat<-data.frame(Figure = Fig_No,
                 Generation = Generation,
                 Sex = sex,
                 N_value =N_value,
                 Formula = summary,
                 Main_effects = Main_effects_output,
                 Comparison = pair_out,
                 Significance = sig
)
stat
wb <- loadWorkbook("Table_S1_stat_and_raw_data.xlsx")
sheet <- getSheets(wb)$"Statistics"
last_row <-length(getRows(sheet)) + 1
addDataFrame(stat, sheet, col.names = FALSE, row.names = FALSE, startRow = last_row)
saveWorkbook(wb, "Table_S1_stat_and_raw_data.xlsx")

##FIG5f-FR=========================
rm(list = ls())
Fig_No = "5f-FR"
Generation = "naive"
sex = "male"
FR1_L = 3
FR5_Pre = 5
FR5_Post = 10
DATA<-xlsx::read.xlsx("Table_S1_stat_and_raw_data.xlsx",sheetName = Fig_No,header = T)
head(DATA)
totaln = nrow(DATA)-1
data<- as.vector(unlist(DATA[2:nrow(DATA),-c(1,2)]))
head(data)
#data formatting
mydata<-data.frame(Group=rep(as.vector(DATA$Group[c(2:nrow(DATA))]),FR1_L+FR5_Pre+FR5_Post),
                   Day=rep(c(1:(FR1_L+FR5_Pre+FR5_Post)),each = totaln),
                   FRTestType = c(rep("FR1",FR1_L*totaln),rep("FR5_Pre",FR5_Pre*totaln),rep("FR5_Post",FR5_Post*totaln)),
                   IndividualID = rep(DATA$ID[c(2:nrow(DATA))],FR1_L+FR5_Pre+FR5_Post),
                   Response = data)
str(mydata)

mydata[,c(1:4)]<-lapply(mydata[,c(1:ncol(mydata)-1)],as.factor)
str(mydata)
mydata <-na.omit(mydata)
class(mydata$Response)<-"numeric"
str(mydata)
#calculate and print n in N_value
result <- mydata %>%
  group_by(Group) %>%
  summarise(
    IndividualCount = n_distinct(IndividualID),
    .groups = 'drop'
  ) %>%
  mutate(Description = paste0(Group,  ", n = ", IndividualCount))

N_value <- paste(result$Description, collapse = "; ")
N_value
#Model with  fixed-effects part and random-effects part
model  <- lmer(Response ~ Group * FRTestType + (1|IndividualID), data = mydata)
summary <- paste0(capture.output(summary(model))[c(1,2)], collapse = "; ")
#Calculate F and p for  fixed-effects part
anova_results  <- anova(model, type = "III")
anova_df <- as.data.frame(anova_results)
Main_effects_output <- paste0(
  "F", rownames(anova_df)[3], "(",anova_df$NumDF[3], ", ", round(anova_df$DenDF[3],3), ") = ", round(anova_df$`F value`[3], 3), ", p = ", format.pval(anova_df$`Pr(>F)`[3], digits = 3),"; ",
  "F", rownames(anova_df)[2], "(",anova_df$NumDF[2], ", ", round(anova_df$DenDF[2],3), ") = ", round(anova_df$`F value`[2], 3), ", p = ", format.pval(anova_df$`Pr(>F)`[2], digits = 3),"; ",
  "F", rownames(anova_df)[1], "(",anova_df$NumDF[1], ", ", round(anova_df$DenDF[1],3), ") = ", round(anova_df$`F value`[1], 3), ", p = ", format.pval(anova_df$`Pr(>F)`[1], digits = 3)
)


# significance annotation of comparison
fr_effects <- emmeans(model, ~ Group| FRTestType,pbkrtest.limit = 3746)
contrasts_FR <- pairs(fr_effects)
results <- summary(contrasts_FR) %>%
  mutate(
    Significance = case_when(
      p.value < 0.001 ~ "***",
      p.value < 0.01  ~ "**",
      p.value < 0.05  ~ "*",
      TRUE            ~ ""
    ),
    Description = paste0(
      FRTestType,", ", contrast,", ", Significance, "P =", format.pval(p.value, scientific = T,digits = 3)
    )
  )
Comparison = paste(results$Description, collapse = "; ")
Significance = paste(results[results$Significance!="",]$Description, collapse = "; ")


stat<-data.frame(Figure = Fig_No,
                 Generation = Generation,
                 Sex = sex,
                 N_value =N_value,
                 Formula = summary,
                 Main_effects = Main_effects_output,
                 Comparison = Comparison,
                 Significance = Significance
)
stat
wb <- loadWorkbook("Table_S1_stat_and_raw_data.xlsx")
sheet <- getSheets(wb)$"Statistics"
last_row <-length(getRows(sheet)) + 1
addDataFrame(stat, sheet, col.names = FALSE, row.names = FALSE, startRow = last_row)
saveWorkbook(wb, "Table_S1_stat_and_raw_data.xlsx")

##FIG5f-infusions=========================
rm(list = ls())
Fig_No = "5f-infusions"
Generation = "naive"
sex = "male"
FR1_L = 3
FR5_Pre = 5
FR5_Post = 10
DATA<-xlsx::read.xlsx("Table_S1_stat_and_raw_data.xlsx",sheetName = Fig_No,header = T)
head(DATA)
totaln = nrow(DATA)-1
data<- as.vector(unlist(DATA[2:nrow(DATA),-c(1,2)]))
head(data)
#data formatting
mydata<-data.frame(Group=rep(as.vector(DATA$Group[c(2:nrow(DATA))]),FR1_L+FR5_Pre+FR5_Post),
                   Day=rep(c(1:(FR1_L+FR5_Pre+FR5_Post)),each = totaln),
                   FRTestType = c(rep("FR1",FR1_L*totaln),rep("FR5_Pre",FR5_Pre*totaln),rep("FR5_Post",FR5_Post*totaln)),
                   IndividualID = rep(DATA$ID[c(2:nrow(DATA))],FR1_L+FR5_Pre+FR5_Post),
                   Response = data)
str(mydata)

mydata[,c(1:4)]<-lapply(mydata[,c(1:ncol(mydata)-1)],as.factor)
str(mydata)
mydata <-na.omit(mydata)
class(mydata$Response)<-"numeric"
#calculate and print n in N_value
result <- mydata %>%
  group_by(Group) %>%
  summarise(
    IndividualCount = n_distinct(IndividualID),
    .groups = 'drop'
  ) %>%
  mutate(Description = paste0(Group,  ", n = ", IndividualCount))

N_value <- paste(result$Description, collapse = "; ")
N_value
#Model with  fixed-effects part and random-effects part
model  <- lmer(Response ~ Group *FRTestType+ (1|IndividualID), data = mydata)
summary <- paste0(capture.output(summary(model))[c(1,2)], collapse = "; ")
#Calculate F and p for  fixed-effects part
anova_results  <- anova(model, type = "III")
anova_df <- as.data.frame(anova_results)
Main_effects_output <- paste0(
  "F", rownames(anova_df)[3], "(",anova_df$NumDF[3], ", ", round(anova_df$DenDF[3],3), ") = ", round(anova_df$`F value`[3], 3), ", p = ", format.pval(anova_df$`Pr(>F)`[3], digits = 3),"; ",
  "F", rownames(anova_df)[2], "(",anova_df$NumDF[2], ", ", round(anova_df$DenDF[2],3), ") = ", round(anova_df$`F value`[2], 3), ", p = ", format.pval(anova_df$`Pr(>F)`[2], digits = 3),"; ",
  "F", rownames(anova_df)[1], "(",anova_df$NumDF[1], ", ", round(anova_df$DenDF[1],3), ") = ", round(anova_df$`F value`[1], 3), ", p = ", format.pval(anova_df$`Pr(>F)`[1], digits = 3)
)
# significance annotation of comparison
fr_effects <- emmeans(model, ~ Group|FRTestType,pbkrtest.limit = 3746)
contrasts_FR <- pairs(fr_effects)
results <- summary(contrasts_FR) %>%
  mutate(
    Significance = case_when(
      p.value < 0.001 ~ "***",
      p.value < 0.01  ~ "**",
      p.value < 0.05  ~ "*",
      TRUE            ~ ""
    ),
    Description = paste0(FRTestType,","
                         ,      contrast,", ", Significance, "P =", format.pval(p.value, scientific = T,digits = 3)
    )
  )
Comparison = paste(results$Description, collapse = "; ")
Significance = paste(results[results$Significance!="",]$Description, collapse = "; ")


Main_effects_output

stat<-data.frame(Figure = Fig_No,
                 Generation = Generation,
                 Sex = sex,
                 N_value =N_value,
                 Formula = summary,
                 Main_effects = Main_effects_output,
                 Comparison = Comparison,
                 Significance = Significance
)
stat
wb <- loadWorkbook("Table_S1_stat_and_raw_data.xlsx")
sheet <- getSheets(wb)$"Statistics"
last_row <-length(getRows(sheet)) + 1
addDataFrame(stat, sheet, col.names = FALSE, row.names = FALSE, startRow = last_row)
saveWorkbook(wb, "Table_S1_stat_and_raw_data.xlsx")


##FIG5f-PR========================================
rm(list = ls())
Fig_No = "5f-PR"
Generation = "naive"
sex = "male"
DATA<-xlsx::read.xlsx("Table_S1_stat_and_raw_data.xlsx",sheetName = Fig_No,header = T)
head(DATA)
totaln = nrow(DATA)
n_result <- DATA %>%
  group_by(Group) %>%
  summarise(
    IndividualCount = n_distinct(ID)
  ) %>%
  mutate(Description = paste0(Group,  ", n = ", IndividualCount))

DATA[,c(1:2)]<-lapply(DATA[,c(1:2)],as.factor)

str(DATA)

N_value <- paste(n_result$Description, collapse = "; ")
N_value
t_test<-t.test(Infusions~Group,data = DATA)
t_result <-capture.output(t_test)

stat<-data.frame(Figure = Fig_No,
                 Generation = Generation,
                 Sex = sex,
                 N_value =N_value,
                 Formula = paste0(gsub("\t","",t_result[2]),", ",t_result[4]),
                 Main_effects = t_result[5],
                 Comparison = paste0(levels(DATA$Group)[1]," vs. ",levels(DATA$Group)[2],": ", t_result[5]),
                 Significance = case_when(
                   t_test$p.value < 0.001 ~ "***",
                   t_test$p.value < 0.01  ~ "**",
                   t_test$p.value < 0.05  ~ "*",
                   TRUE            ~ ""))
stat

wb <- loadWorkbook("Table_S1_stat_and_raw_data.xlsx")
sheet <- getSheets(wb)$"Statistics"
last_row <-length(getRows(sheet)) + 1
addDataFrame(stat, sheet, col.names = FALSE, row.names = FALSE, startRow = last_row)
saveWorkbook(wb, "Table_S1_stat_and_raw_data.xlsx")

##FIGS1a-lever====================================
rm(list = ls())
Fig_No = "S1a-FR"
Generation = "F0"
sex = "male"
FR1_L = 5
FR5_L = 25
DATA<-xlsx::read.xlsx("Table_S1_stat_and_raw_data.xlsx",sheetName = Fig_No,header = T)
head(DATA)
totaln = nrow(DATA)-1
data<- as.vector(unlist(DATA[2:nrow(DATA),-c(1,2)]))
head(data)
#data formatting
mydata<-data.frame(Drug=rep(as.vector(DATA$Group[c(2:nrow(DATA))]),FR1_L+FR5_L),
                   Day=rep(c(1:(FR1_L+FR5_L)),each = totaln),
                   FRTestType = c(rep("FR1",FR1_L*totaln),rep("FR5",FR5_L*totaln)),
                   IndividualID = rep(c(1:totaln),FR1_L+FR5_L),
                   Response = as.numeric(data))
str(mydata)

mydata[,c(1:4)]<-lapply(mydata[,c(1:ncol(mydata)-1)],as.factor)
str(mydata)
#calculate and print n in N_value
result <- mydata %>%
  group_by(Drug) %>%
  summarise(
    IndividualCount = n_distinct(IndividualID),
    .groups = 'drop'
  ) %>%
  mutate(Description = paste0(Drug,  ", n = ", IndividualCount))

N_value <- paste(result$Description, collapse = "; ")
#Model with  fixed-effects part and random-effects part
model  <- lmer(Response ~ Drug * FRTestType + (1|IndividualID), data = mydata)
summary <- paste0(capture.output(summary(model))[c(1,2)], collapse = "; ")
#Calculate F and p for  fixed-effects part
anova_results  <- anova(model, type = "III")
anova_df <- as.data.frame(anova_results)
Main_effects_output <- paste0(
  "F", rownames(anova_df)[3], "(",anova_df$NumDF[3], ", ", round(anova_df$DenDF[3],3), ") = ", round(anova_df$`F value`[3], 3), ", p = ", format.pval(anova_df$`Pr(>F)`[3], digits = 3),"; ",
  "F", rownames(anova_df)[1], "(",anova_df$NumDF[1], ", ", round(anova_df$DenDF[1],3), ") = ", round(anova_df$`F value`[1], 3), ", p = ", format.pval(anova_df$`Pr(>F)`[1], digits = 3)
)


# significance annotation of comparison
fr_effects <- emmeans(model, ~ Drug| FRTestType,pbkrtest.limit = 3746)
contrasts_FR <- pairs(fr_effects, adjust = "bonferonni")
results <- summary(contrasts_FR) %>%
  filter(contrast == "Heroin - Saline") %>%
  mutate(
    Significance = case_when(
      p.value < 0.001 ~ "***",
      p.value < 0.01  ~ "**",
      p.value < 0.05  ~ "*",
      
      TRUE            ~ " "
    ),
    Description = paste0(
      FRTestType, "Heroin vs Saline, ", Significance, "P ", format.pval(p.value, digits = 2)
    )
  )
Comparison = paste(paste(results$Description, collapse = "; "), collapse = "; ")


stat<-data.frame(Figure = Fig_No,
                 Generation = Generation,
                 Sex = sex,
                 N_value =N_value,
                 Formula = summary,
                 Main_effects = Main_effects_output,
                 Comparison = Comparison,
                 Significance = Comparison
)
wb <- loadWorkbook("Table_S1_stat_and_raw_data.xlsx")
sheet <- getSheets(wb)$"Statistics"
last_row <-length(getRows(sheet)) + 1
addDataFrame(stat, sheet, col.names = FALSE, row.names = FALSE, startRow = last_row)
saveWorkbook(wb, "Table_S1_stat_and_raw_data.xlsx")


##FIGS1b-infusions=====================================================
rm(list = ls())
Fig_No = "S1b-Infusions"
Generation = "F0"
sex = "male"
FR1_L = 5
FR5_L = 25
DATA<-xlsx::read.xlsx("Table_S1_stat_and_raw_data.xlsx",sheetName = Fig_No,header = T)
head(DATA)
totaln = nrow(DATA)-1
data<- as.vector(unlist(DATA[2:nrow(DATA),-c(1,2)]))
head(data)
#data formatting
mydata<-data.frame(Drug=rep(as.vector(DATA$Group[c(2:nrow(DATA))]),FR1_L+FR5_L),
                   Day=rep(c(1:(FR1_L+FR5_L)),each = totaln),
                   FRTestType = c(rep("FR1",FR1_L*totaln),rep("FR5",FR5_L*totaln)),
                   IndividualID = rep(c(1:totaln),FR1_L+FR5_L),
                   Response = as.numeric(data))
str(mydata)

mydata[,c(1:4)]<-lapply(mydata[,c(1:ncol(mydata)-1)],as.factor)
str(mydata)
#calculate and print n in N_value
result <- mydata %>%
  group_by(Drug) %>%
  summarise(
    IndividualCount = n_distinct(IndividualID),
    .groups = 'drop'
  ) %>%
  mutate(Description = paste0(Drug,  ", n = ", IndividualCount))

N_value <- paste(result$Description, collapse = "; ")
#Model with  fixed-effects part and random-effects part
model  <- lmer(Response ~ Drug * Day + (1|IndividualID), data = mydata)
summary <- paste0(capture.output(summary(model))[c(1,2)], collapse = "; ")

#Calculate F and p for  fixed-effects part
anova_results  <- anova(model, type = "III")
anova_df <- as.data.frame(anova_results)
Main_effects_output <- paste0(
  "F", rownames(anova_df)[3], "(",anova_df$NumDF[3], ", ", round(anova_df$DenDF[3],3), ") = ", round(anova_df$`F value`[3], 3), ", p = ", format.pval(anova_df$`Pr(>F)`[3], digits = 3),"; ",
  "F", rownames(anova_df)[1], "(",anova_df$NumDF[1], ", ", round(anova_df$DenDF[1],3), ") = ", round(anova_df$`F value`[1], 3), ", p = ", format.pval(anova_df$`Pr(>F)`[1], digits = 3)
)


# significance annotation of comparison
colnames(anova_df) <-c("Sum_Sq","Mean_Sq","NumDF","DenDF","F,","P")
results <- anova_df[1,]%>%
  mutate(
    Significance = case_when(
      P < 0.001 ~ "***",
      P < 0.01  ~ "**",
      P < 0.05  ~ "*",
      P < 0.1   ~ ".",
      TRUE            ~ " "
    ),
    Description = paste0(
      "Heroin vs Saline, ", Significance, "P", format.pval(P, digits = 2)
    )
  )
Comparison = paste(paste(results$Description, collapse = "; "), collapse = "; ")


stat<-data.frame(Figure = Fig_No,
                 Generation = Generation,
                 Sex = sex,
                 N_value =N_value,
                 Formula = summary,
                 Main_effects = Main_effects_output,
                 Comparison = Comparison,
                 Significance = Comparison
)
wb <- loadWorkbook("Table_S1_stat_and_raw_data.xlsx")

sheet <- getSheets(wb)$"Statistics"
last_row <-length(getRows(sheet)) + 1
addDataFrame(stat, sheet, col.names = FALSE, row.names = FALSE, startRow = last_row)
saveWorkbook(wb, "Table_S1_stat_and_raw_data.xlsx")


##FIGS1c-PR========================================
rm(list = ls())
Fig_No = "S1c-PR"
Generation = "F0"
sex = "male"
DATA<-xlsx::read.xlsx("Table_S1_stat_and_raw_data.xlsx",sheetName = Fig_No,header = T)
head(DATA)
totaln = nrow(DATA)
n_result <- DATA %>%
  group_by(Group) %>%
  summarise(
    IndividualCount = n_distinct(ID)
  ) %>%
  mutate(Description = paste0(Group,  ", n = ", IndividualCount))

DATA[,c(1:2)]<-lapply(DATA[,c(1:2)],as.factor)

str(DATA)

N_value <- paste(n_result$Description, collapse = "; ")
N_value
t_test<-t.test(Infusions~Group,data = DATA)
t_result <-capture.output(t_test)

stat<-data.frame(Figure = Fig_No,
                 Generation = Generation,
                 Sex = sex,
                 N_value =N_value,
                 Formula = paste0(gsub("\t","",t_result[2]),", ",t_result[4]),
                 Main_effects = t_result[5],
                 Comparison = paste0(levels(DATA$Group)[1]," vs. ",levels(DATA$Group)[2],": ", t_result[5]),
                 Significance = case_when(
                   t_test$p.value < 0.001 ~ "***",
                   t_test$p.value < 0.01  ~ "**",
                   t_test$p.value < 0.05  ~ "*",
                   TRUE            ~ ""))
stat

wb <- loadWorkbook("Table_S1_stat_and_raw_data.xlsx")
sheet <- getSheets(wb)$"Statistics"
last_row <-length(getRows(sheet)) + 1
addDataFrame(stat, sheet, col.names = FALSE, row.names = FALSE, startRow = last_row)
saveWorkbook(wb, "Table_S1_stat_and_raw_data.xlsx")


##S1d-Correlation========================================
rm(list = ls())
Fig_No = "S1d-Correlation"
Generation = "F0"
sex = "male"
DATA<-xlsx::read.xlsx("Table_S1_stat_and_raw_data.xlsx",sheetName = Fig_No,header = T)
head(DATA)
totaln = nrow(DATA)
result_pearson <- cor.test(DATA$FR.Z.score, DATA$PR.Z.score)
result <- gsub("","",gsub("\t","", capture.output(result_pearson)))
significance <- ifelse(result_pearson$p.value < 0.001, "***",
                       ifelse(result_pearson$p.value < 0.01, "**",
                              ifelse(result_pearson$p.value < 0.05, "*", "")))

stat<-data.frame(Figure = Fig_No,
                 Generation = Generation,
                 Sex = sex,
                 N_value =paste0( "n = ", totaln),
                 Formula = result[2],
                 Main_effects = paste0("R = ", round(result_pearson$estimate, 3), "; ",result[5],"; ",result[7],result[8]),
                 Comparison = paste0("FR.Z.score vs. PR.Z.score","R = ", 
                                     round(result_pearson$estimate, 3),"; ", 
                                     significance, "P",ifelse(result_pearson$p.value < 0.001, 
                                                              "<0.001", format(round(result_pearson$p.value, 3), 
                                                                               nsmall = 3))),
                 Significance = significance
)
wb <- loadWorkbook("Table_S1_stat_and_raw_data.xlsx")

sheet <- getSheets(wb)$"Statistics"
last_row <-length(getRows(sheet)) + 1
addDataFrame(stat, sheet, col.names = FALSE, row.names = FALSE, startRow = last_row)
saveWorkbook(wb, "Table_S1_stat_and_raw_data.xlsx")

##FIGS2===================================
rm(list = ls())
Fig_No = "S2"
Generation = "F1"
DATA<-xlsx::read.xlsx("Table_S1_stat_and_raw_data.xlsx",sheetName = Fig_No,header = T)
head(DATA)
#Divide the table into male and female
sex = "male"
mydata <- DATA[DATA$sex ==sex,]
#calculate and print n in N_value
result <- mydata %>%
  group_by(Group)%>%
  summarise(
    IndividualCount = n_distinct(ID),
    ParentCount = n_distinct(ParentID),
    .groups = 'drop'
  ) %>%
  mutate(Description = paste0(Group,  ", n = ", IndividualCount, " (from ",ParentCount," litters)"))

N_value <- paste(result$Description, collapse = "; ")
N_value
# Define the PCR reaction columns to analyze
test_columns_t <- data.frame(test = colnames(mydata)[5:10])

test_columns_t

mydata[,c(1:4)]<-lapply(mydata[,c(1:4)],as.factor)
mydata[,-c(1:3)]<-lapply(mydata[,-c(1:3)],as.numeric)
str(mydata)

# Initialize an empty data frame to store the results
result_table <- data.frame(
  Figure_PCR_Reaction = character(), # Column for PCR reaction names
  Generation = character(), 
  Sex = character(), 
  N = character(), 
  Model = character(), 
  t_result = character(),        # Column for ANOVA results
  Pairwise_Comparison = character(), # Column for pairwise comparison results
  Significance = character(),
  stringsAsFactors = FALSE
)

# Loop through each PCR reaction column
for (test in test_columns_t[,1]) {
  # Perform ANOVA analysis
  model <- lmer(as.formula(paste(test, "~ Group + (1|ParentID/ID)")), data = mydata,
                control=lmerControl(check.nobs.vs.nlev = "ignore",
                                    check.nobs.vs.rankZ = "ignore",
                                    check.nobs.vs.nRE="ignore"))
  anova_summary <- summary(model)
  
  # Extract ANOVA results: t-value, degrees of freedom, and p-value
  t_value <- anova_summary[[10]][2,4]           # t-value
  df <- anova_summary[[10]][2,3]          # Degrees of freedom for groups
  p_value <- anova_summary[[10]][2,5]      # p-value
  significance = case_when(
    p_value < 0.001 ~ "***",
    p_value < 0.01  ~ "**",
    p_value < 0.05  ~ "*",
    TRUE            ~ ""
  )
  # Format the ANOVA result as a string
  t_result <- sprintf("t(%.3f)= %.3f, %s p = %.3E", df, t_value, significance, p_value)
  
  #Parent effect
  simplified_model <- aov(as.formula(paste(test, "~ Group ")), data = mydata)
  #ParentID effects
  reduced_model_effects <- anova(model, simplified_model, test = "LRT")
  VarCorr(model)
  ParrentID_output <- paste0("Parrent effects, Chisq(", reduced_model_effects$Df[2],") = ",reduced_model_effects$Chisq[2], ", Pr(>Chisq) = ", format(reduced_model_effects$`Pr(>Chisq)`[2],scientific = T, digits =3) )
  Main_effects_output <-paste0(t_result,"; ",ParrentID_output)
  Main_effects_output  
  
  
  # Add the results to the result table
  result_table <- rbind(
    result_table,
    data.frame(
      Figure_PCR_Reaction = test, # Column for PCR reaction names
      Generation = Generation, 
      Sex = sex, 
      N = N_value, 
      Model = paste0(capture.output(anova_summary)[c(1,2)], collapse = ";"),
      t_result = Main_effects_output,
      Pairwise_Comparison = t_result,
      Significance = significance,
      stringsAsFactors = FALSE
    )
  )
}
result_table
social_columns<- data.frame(test = colnames(mydata)[11:14])
#data formatting
socialbility <- data.frame(Group=rep(as.vector(mydata$Group),2),
                           ParentID = rep(as.vector(mydata$ParentID),2),
                           TestType = c(rep("social1-E",nrow(mydata)),rep("social1-S1",nrow(mydata))),
                           IndividualID = rep(mydata$ID,2),
                           Response = as.vector(unlist(mydata[,c(11,12)])))

socialbility[,c(1:4)]<-lapply(socialbility[,c(1:4)],as.factor)
str(socialbility)

model <- lmer(Response ~ Group*TestType + (1|ParentID/IndividualID), data = socialbility)
summary <- paste0(capture.output(summary(model))[c(1,2)], collapse = "; ")
#Calculate F and p for  fixed-effects part
anova_results  <- anova(model, type = "III")
anova_df <- as.data.frame(anova_results)
Main_effects_output <- paste0(
  "F", rownames(anova_df)[3], "(",anova_df$NumDF[3], ", ", round(anova_df$DenDF[3],3), ") = ", round(anova_df$`F value`[3], 3), ", p = ", format.pval(anova_df$`Pr(>F)`[3], digits = 3),"; ",
  "F", rownames(anova_df)[2], "(",anova_df$NumDF[2], ", ", round(anova_df$DenDF[2],3), ") = ", round(anova_df$`F value`[2], 3), ", p = ", format.pval(anova_df$`Pr(>F)`[2], digits = 3),"; ",
  "F", rownames(anova_df)[1], "(",anova_df$NumDF[1], ", ", round(anova_df$DenDF[1],3), ") = ", round(anova_df$`F value`[1], 3), ", p = ", format.pval(anova_df$`Pr(>F)`[1], digits = 3)
)

# significance annotation of comparison
test_effects <- emmeans(model, ~ Group| TestType,pbkrtest.limit = 3746)
contrasts_test <- pairs(test_effects)
results <- summary(contrasts_test) %>%
  mutate(
    Significance = case_when(
      p.value < 0.001 ~ "***",
      p.value < 0.01  ~ "**",
      p.value < 0.05  ~ "*",
      TRUE            ~ ""
    ),
    Description = paste0(
      TestType,", ", contrast,", ", Significance, "P =", format.pval(p.value, scientific = T,digits = 3)
    )
  )
Comparison = paste(results$Description, collapse = "; ")
Significance = paste(results[results$Significance!="",]$Description, collapse = "; ")
#ParentID effects
reduced_model <- lmer(Response ~ Group*TestType  + (1|IndividualID), data = socialbility)
reduced_model_effects <- anova(model, reduced_model, test = "LRT")
VarCorr(model)
ParrentID_output <- paste0("Parrent effects, Chisq(", reduced_model_effects$Df[2],") = ",reduced_model_effects$Chisq[2], ", Pr(>Chisq) = ", format(reduced_model_effects$`Pr(>Chisq)`[2],scientific = T, digits =3) )
Main_effects_output <-paste0(Main_effects_output,"; ",ParrentID_output)
Main_effects_output

stat<-data.frame(Figure_PCR_Reaction = test,
                 Generation = Generation,
                 Sex = sex,
                 N =N_value,
                 Model = summary,
                 t_result = Main_effects_output,
                 Pairwise_Comparison = Comparison,
                 Significance = Significance
)

result_table <- rbind(result_table,stat )

#data formatting
socialbility <- data.frame(Group=rep(as.vector(mydata$Group),2),
                           ParentID = rep(as.vector(mydata$ParentID),2),
                           TestType = c(rep("social1-E",nrow(mydata)),rep("social1-S1",nrow(mydata))),
                           IndividualID = rep(mydata$ID,2),
                           Response = as.vector(unlist(mydata[,c(13,14)])))

socialbility[,c(1:4)]<-lapply(socialbility[,c(1:4)],as.factor)
str(socialbility)

model <- lmer(Response ~ Group*TestType + (1|ParentID/IndividualID), data = socialbility)
summary <- paste0(capture.output(summary(model))[c(1,2)], collapse = "; ")
#Calculate F and p for  fixed-effects part
anova_results  <- anova(model, type = "III")
anova_df <- as.data.frame(anova_results)
Main_effects_output <- paste0(
  "F", rownames(anova_df)[3], "(",anova_df$NumDF[3], ", ", round(anova_df$DenDF[3],3), ") = ", round(anova_df$`F value`[3], 3), ", p = ", format.pval(anova_df$`Pr(>F)`[3], digits = 3),"; ",
  "F", rownames(anova_df)[2], "(",anova_df$NumDF[2], ", ", round(anova_df$DenDF[2],3), ") = ", round(anova_df$`F value`[2], 3), ", p = ", format.pval(anova_df$`Pr(>F)`[2], digits = 3),"; ",
  "F", rownames(anova_df)[1], "(",anova_df$NumDF[1], ", ", round(anova_df$DenDF[1],3), ") = ", round(anova_df$`F value`[1], 3), ", p = ", format.pval(anova_df$`Pr(>F)`[1], digits = 3)
)

# significance annotation of comparison
test_effects <- emmeans(model, ~ Group| TestType,pbkrtest.limit = 3746)
contrasts_test <- pairs(test_effects)
results <- summary(contrasts_test) %>%
  mutate(
    Significance = case_when(
      p.value < 0.001 ~ "***",
      p.value < 0.01  ~ "**",
      p.value < 0.05  ~ "*",
      TRUE            ~ ""
    ),
    Description = paste0(
      TestType,", ", contrast,", ", Significance, "P =", format.pval(p.value, scientific = T,digits = 3)
    )
  )
Comparison = paste(results$Description, collapse = "; ")
Significance = paste(results[results$Significance!="",]$Description, collapse = "; ")
#ParentID effects
reduced_model <- lmer(Response ~ Group*TestType  + (1|IndividualID), data = socialbility)
reduced_model_effects <- anova(model, reduced_model, test = "LRT")
VarCorr(model)
ParrentID_output <- paste0("Parrent effects, Chisq(", reduced_model_effects$Df[2],") = ",reduced_model_effects$Chisq[2], ", Pr(>Chisq) = ", format(reduced_model_effects$`Pr(>Chisq)`[2],scientific = T, digits =3) )
Main_effects_output <-paste0(Main_effects_output,"; ",ParrentID_output)
Main_effects_output

stat<-data.frame(Figure_PCR_Reaction = test,
                 Generation = Generation,
                 Sex = sex,
                 N =N_value,
                 Model = summary,
                 t_result = Main_effects_output,
                 Pairwise_Comparison = Comparison,
                 Significance = Significance
)

result_table <- rbind(result_table,stat )
result_table
#Divide the table into male and female
sex = "female"
mydata <- DATA[DATA$sex ==sex,]
#calculate and print n in N_value
result <- mydata %>%
  group_by(Group)%>%
  summarise(
    IndividualCount = n_distinct(ID),
    ParentCount = n_distinct(ParentID),
    .groups = 'drop'
  ) %>%
  mutate(Description = paste0(Group,  ", n = ", IndividualCount, " (from ",ParentCount," litters)"))

N_value <- paste(result$Description, collapse = "; ")
N_value
# Define the PCR reaction columns to analyze
test_columns_t <- data.frame(test = colnames(mydata)[5:10])

test_columns_t

mydata[,c(1:4)]<-lapply(mydata[,c(1:4)],as.factor)
mydata[,-c(1:3)]<-lapply(mydata[,-c(1:3)],as.numeric)
str(mydata)

# Loop through each PCR reaction column
for (test in test_columns_t[,1]) {
  # Perform ANOVA analysis
  model <- lmer(as.formula(paste(test, "~ Group + (1|ParentID/ID)")), data = mydata,
                control=lmerControl(check.nobs.vs.nlev = "ignore",
                                    check.nobs.vs.rankZ = "ignore",
                                    check.nobs.vs.nRE="ignore"))
  anova_summary <- summary(model)
  
  # Extract ANOVA results: t-value, degrees of freedom, and p-value
  t_value <- anova_summary[[10]][2,4]           # t-value
  df <- anova_summary[[10]][2,3]          # Degrees of freedom for groups
  p_value <- anova_summary[[10]][2,5]      # p-value
  significance = case_when(
    p_value < 0.001 ~ "***",
    p_value < 0.01  ~ "**",
    p_value < 0.05  ~ "*",
    TRUE            ~ ""
  )
  # Format the ANOVA result as a string
  t_result <- sprintf("t(%.3f)= %.3f, %s p = %.3E", df, t_value, significance, p_value)
  
  #Parent effect
  simplified_model <- aov(as.formula(paste(test, "~ Group ")), data = mydata)
  #ParentID effects
  reduced_model_effects <- anova(model, simplified_model, test = "LRT")
  VarCorr(model)
  ParrentID_output <- paste0("Parrent effects, Chisq(", reduced_model_effects$Df[2],") = ",reduced_model_effects$Chisq[2], ", Pr(>Chisq) = ", format(reduced_model_effects$`Pr(>Chisq)`[2],scientific = T, digits =3) )
  Main_effects_output <-paste0(t_result,"; ",ParrentID_output)
  Main_effects_output  
  
  
  # Add the results to the result table
  result_table <- rbind(
    result_table,
    data.frame(
      Figure_PCR_Reaction = test, # Column for PCR reaction names
      Generation = Generation, 
      Sex = sex, 
      N = N_value, 
      Model = paste0(capture.output(anova_summary)[c(1,2)], collapse = ";"),
      t_result = Main_effects_output,
      Pairwise_Comparison = t_result,
      Significance = significance,
      stringsAsFactors = FALSE
    )
  )
}
result_table
social_columns<- data.frame(test = colnames(mydata)[11:14])
#data formatting
socialbility <- data.frame(Group=rep(as.vector(mydata$Group),2),
                           ParentID = rep(as.vector(mydata$ParentID),2),
                           TestType = c(rep("social1-E",nrow(mydata)),rep("social1-S1",nrow(mydata))),
                           IndividualID = rep(mydata$ID,2),
                           Response = as.vector(unlist(mydata[,c(11,12)])))

socialbility[,c(1:4)]<-lapply(socialbility[,c(1:4)],as.factor)
str(socialbility)

model <- lmer(Response ~ Group*TestType + (1|ParentID/IndividualID), data = socialbility)
summary <- paste0(capture.output(summary(model))[c(1,2)], collapse = "; ")
#Calculate F and p for  fixed-effects part
anova_results  <- anova(model, type = "III")
anova_df <- as.data.frame(anova_results)
Main_effects_output <- paste0(
  "F", rownames(anova_df)[3], "(",anova_df$NumDF[3], ", ", round(anova_df$DenDF[3],3), ") = ", round(anova_df$`F value`[3], 3), ", p = ", format.pval(anova_df$`Pr(>F)`[3], digits = 3),"; ",
  "F", rownames(anova_df)[2], "(",anova_df$NumDF[2], ", ", round(anova_df$DenDF[2],3), ") = ", round(anova_df$`F value`[2], 3), ", p = ", format.pval(anova_df$`Pr(>F)`[2], digits = 3),"; ",
  "F", rownames(anova_df)[1], "(",anova_df$NumDF[1], ", ", round(anova_df$DenDF[1],3), ") = ", round(anova_df$`F value`[1], 3), ", p = ", format.pval(anova_df$`Pr(>F)`[1], digits = 3)
)

# significance annotation of comparison
test_effects <- emmeans(model, ~ Group| TestType,pbkrtest.limit = 3746)
contrasts_test <- pairs(test_effects)
results <- summary(contrasts_test) %>%
  mutate(
    Significance = case_when(
      p.value < 0.001 ~ "***",
      p.value < 0.01  ~ "**",
      p.value < 0.05  ~ "*",
      TRUE            ~ ""
    ),
    Description = paste0(
      TestType,", ", contrast,", ", Significance, "P =", format.pval(p.value, scientific = T,digits = 3)
    )
  )
Comparison = paste(results$Description, collapse = "; ")
Significance = paste(results[results$Significance!="",]$Description, collapse = "; ")
#ParentID effects
reduced_model <- lmer(Response ~ Group*TestType  + (1|IndividualID), data = socialbility)
reduced_model_effects <- anova(model, reduced_model, test = "LRT")
VarCorr(model)
ParrentID_output <- paste0("Parrent effects, Chisq(", reduced_model_effects$Df[2],") = ",reduced_model_effects$Chisq[2], ", Pr(>Chisq) = ", format(reduced_model_effects$`Pr(>Chisq)`[2],scientific = T, digits =3) )
Main_effects_output <-paste0(Main_effects_output,"; ",ParrentID_output)
Main_effects_output

stat<-data.frame(Figure_PCR_Reaction = test,
                 Generation = Generation,
                 Sex = sex,
                 N =N_value,
                 Model = summary,
                 t_result = Main_effects_output,
                 Pairwise_Comparison = Comparison,
                 Significance = Significance
)

result_table <- rbind(result_table,stat )

#data formatting
socialbility <- data.frame(Group=rep(as.vector(mydata$Group),2),
                           ParentID = rep(as.vector(mydata$ParentID),2),
                           TestType = c(rep("social1-E",nrow(mydata)),rep("social1-S1",nrow(mydata))),
                           IndividualID = rep(mydata$ID,2),
                           Response = as.vector(unlist(mydata[,c(13,14)])))

socialbility[,c(1:4)]<-lapply(socialbility[,c(1:4)],as.factor)
str(socialbility)

model <- lmer(Response ~ Group*TestType + (1|ParentID/IndividualID), data = socialbility)
summary <- paste0(capture.output(summary(model))[c(1,2)], collapse = "; ")
#Calculate F and p for  fixed-effects part
anova_results  <- anova(model, type = "III")
anova_df <- as.data.frame(anova_results)
Main_effects_output <- paste0(
  "F", rownames(anova_df)[3], "(",anova_df$NumDF[3], ", ", round(anova_df$DenDF[3],3), ") = ", round(anova_df$`F value`[3], 3), ", p = ", format.pval(anova_df$`Pr(>F)`[3], digits = 3),"; ",
  "F", rownames(anova_df)[2], "(",anova_df$NumDF[2], ", ", round(anova_df$DenDF[2],3), ") = ", round(anova_df$`F value`[2], 3), ", p = ", format.pval(anova_df$`Pr(>F)`[2], digits = 3),"; ",
  "F", rownames(anova_df)[1], "(",anova_df$NumDF[1], ", ", round(anova_df$DenDF[1],3), ") = ", round(anova_df$`F value`[1], 3), ", p = ", format.pval(anova_df$`Pr(>F)`[1], digits = 3)
)

# significance annotation of comparison
test_effects <- emmeans(model, ~ Group| TestType,pbkrtest.limit = 3746)
contrasts_test <- pairs(test_effects)
results <- summary(contrasts_test) %>%
  mutate(
    Significance = case_when(
      p.value < 0.001 ~ "***",
      p.value < 0.01  ~ "**",
      p.value < 0.05  ~ "*",
      TRUE            ~ ""
    ),
    Description = paste0(
      TestType,", ", contrast,", ", Significance, "P =", format.pval(p.value, scientific = T,digits = 3)
    )
  )
Comparison = paste(results$Description, collapse = "; ")
Significance = paste(results[results$Significance!="",]$Description, collapse = "; ")
#ParentID effects
reduced_model <- lmer(Response ~ Group*TestType  + (1|IndividualID), data = socialbility)
reduced_model_effects <- anova(model, reduced_model, test = "LRT")
VarCorr(model)
ParrentID_output <- paste0("Parrent effects, Chisq(", reduced_model_effects$Df[2],") = ",reduced_model_effects$Chisq[2], ", Pr(>Chisq) = ", format(reduced_model_effects$`Pr(>Chisq)`[2],scientific = T, digits =3) )
Main_effects_output <-paste0(Main_effects_output,"; ",ParrentID_output)
Main_effects_output

stat<-data.frame(Figure_PCR_Reaction = test,
                 Generation = Generation,
                 Sex = sex,
                 N =N_value,
                 Model = summary,
                 t_result = Main_effects_output,
                 Pairwise_Comparison = Comparison,
                 Significance = Significance
)

result_table <- rbind(result_table,stat )


wb <- loadWorkbook("Table_S1_stat_and_raw_data.xlsx")
sheet <- getSheets(wb)$"Statistics"
last_row <-length(getRows(sheet)) + 1
addDataFrame(result_table, sheet, col.names = FALSE, row.names = FALSE, startRow = last_row)
saveWorkbook(wb, "Table_S1_stat_and_raw_data.xlsx")

##FIGS4d==================
rm(list = ls())
Fig_No = "S4d"
Generation = "F1"
DATA<-xlsx::read.xlsx("Table_S1_stat_and_raw_data.xlsx",sheetName = Fig_No,header = T)
head(DATA)

DATA[,c(1:3)]<-lapply(DATA[,c(1:3)],as.factor)
str(DATA)


result <- DATA %>%
  group_by(Group,sex)%>%
  summarise(
    IndividualCount = n_distinct(ID),
    ParentCount = n_distinct(ParentID),
    .groups = 'drop'
  ) %>%
  mutate(Description = paste0(Group," ",sex,  ", n = ", IndividualCount, " (from ",ParentCount," litters)"))

N_value <- paste(result$Description, collapse = "; ")
N_value


# Initialize an empty data frame to store the results
result_table <- data.frame(
  Figure_PCR_Reaction = character(), # Column for PCR reaction names
  Generation = character(), 
  Sex = character(), 
  N = character(), 
  Model = character(), 
  t_result = character(),        # Column for ANOVA results
  Pairwise_Comparison = character(), # Column for pairwise comparison results
  Significance = character(),
  stringsAsFactors = FALSE
)
test_columns_t <- data.frame(test = colnames(DATA)[5:9])
# Loop through each PCR reaction column
for (test in test_columns_t[,1]) {
  # Perform ANOVA analysis
  model <- lmer(as.formula(paste(test, "~ Group*sex + (1|ParentID/ID)")), data = DATA,
                control=lmerControl(check.nobs.vs.nlev = "ignore",
                                    check.nobs.vs.rankZ = "ignore",
                                    check.nobs.vs.nRE="ignore"))
  anova_summary <- summary(model)
  
  #Calculate F and p for  fixed-effects part
  anova_results  <- anova(model, type = "III")
  anova_df <- as.data.frame(anova_results)
  Main_effects_output <- paste0(
    "F", rownames(anova_df)[3], "(",anova_df$NumDF[3], ", ", round(anova_df$DenDF[3],3), ") = ", round(anova_df$`F value`[3], 3), ", p = ", format.pval(anova_df$`Pr(>F)`[3], digits = 3),"; ",
    "F", rownames(anova_df)[2], "(",anova_df$NumDF[2], ", ", round(anova_df$DenDF[2],3), ") = ", round(anova_df$`F value`[2], 3), ", p = ", format.pval(anova_df$`Pr(>F)`[2], digits = 3),"; ",
    "F", rownames(anova_df)[1], "(",anova_df$NumDF[1], ", ", round(anova_df$DenDF[1],3), ") = ", round(anova_df$`F value`[1], 3), ", p = ", format.pval(anova_df$`Pr(>F)`[1], digits = 3)
  )
  
  # significance annotation of comparison
  test_effects <- emmeans(model, ~ Group|sex,pbkrtest.limit = 3746)
  contrasts_test <- pairs(test_effects)
  results <- summary(contrasts_test) %>%
    mutate(
      Significance = case_when(
        p.value < 0.001 ~ "***",
        p.value < 0.01  ~ "**",
        p.value < 0.05  ~ "*",
        TRUE            ~ ""
      ),
      Description = paste0(
        sex,", ", contrast,", ", Significance, "P =", format.pval(p.value, scientific = T,digits = 3)
      )
    )
  Comparison = paste(results$Description, collapse = "; ")
  Significance = paste(results[results$Significance!="",]$Description, collapse = "; ")
  #ParentID effects
  reduced_model <- lmer(as.formula(paste(test, "~ Group*sex + (1|ID)")), data = DATA,
                        control=lmerControl(check.nobs.vs.nlev = "ignore",
                                            check.nobs.vs.rankZ = "ignore",
                                            check.nobs.vs.nRE="ignore"))
  reduced_model_effects <- anova(model, reduced_model, test = "LRT")
  VarCorr(model)
  ParrentID_output <- paste0("Parrent effects, Chisq(", reduced_model_effects$Df[2],") = ",format(reduced_model_effects$Chisq[2],digit = 3), ", Pr(>Chisq) = ", format(reduced_model_effects$`Pr(>Chisq)`[2],scientific = T, digits =3) )
  Main_effects_output <-paste0(Main_effects_output,"; ",ParrentID_output)
  Main_effects_output 
  
  # Add the results to the result table
  result_table <- rbind(
    result_table,
    data.frame(
      Figure_PCR_Reaction = paste(Fig_No,"-",test), # Column for PCR reaction names
      Generation = Generation, 
      Sex = "both", 
      N = N_value, 
      Model = paste0(capture.output(anova_summary)[c(1,2)], collapse = ";"),
      t_result = Main_effects_output,
      Pairwise_Comparison = Comparison,
      Significance = Significance,
      stringsAsFactors = FALSE
    )
  )
}
result_table

wb <- loadWorkbook("Table_S1_stat_and_raw_data.xlsx")
sheet <- getSheets(wb)$"Statistics"
last_row <-length(getRows(sheet)) + 1
addDataFrame(result_table, sheet, col.names = FALSE, row.names = FALSE, startRow = last_row)
saveWorkbook(wb, "Table_S1_stat_and_raw_data.xlsx")

##FIGS4e===========================================

rm(list = ls())
Fig_No = "S4e"
Generation = "F0"
sex = "male"
DATA<-xlsx::read.xlsx("Table_S1_stat_and_raw_data.xlsx",sheetName = Fig_No,header = T)
head(DATA)
totaln = nrow(DATA)-1
n_result <- DATA[2:nrow(DATA),] %>%
  group_by(Group) %>%
  summarise(
    IndividualCount = n_distinct(ID)
  ) %>%
  mutate(Description = paste0(Group,  ", n = ", IndividualCount))

N_value <- paste(n_result$Description, collapse = "; ")
N_value
# Define the PCR reaction columns to analyze
DATA[,c(1:4)]<-lapply(DATA[,c(1:4)],as.factor)
str(DATA)

# Perform ANOVA analysis
anova_model <- aov(X19b~Group, data = DATA)
anova_summary <- summary(anova_model)

# Extract ANOVA results: F-value, degrees of freedom, and p-value
f_value <- anova_summary[[1]]$F[1]           # F-value
df_group <- anova_summary[[1]]$Df[1]         # Degrees of freedom for groups
df_residual <- anova_summary[[1]]$Df[2]      # Degrees of freedom for residuals
p_value <- anova_summary[[1]]$`Pr(>F)`[1]    # p-value

# Format the ANOVA result as a string
anova_result <- sprintf("F(%d, %d) = %.3f, p = %.3f", df_group, df_residual, f_value, p_value)

# Perform pairwise comparisons using Bonferroni correction
pairwise_test <- pairwise.t.test(DATA$X19b, DATA$Group, p.adjust.method = "bonferroni")

# Extract p-values from the pairwise comparison results
pairwise_p_values <- pairwise_test$p.value

# Format pairwise comparison results and add significance stars
pairwise_result <- ""
Significance_result <-""
for (i in 1:nrow(pairwise_p_values)) {
  for (j in 1:ncol(pairwise_p_values)) {
    if (!is.na(pairwise_p_values[i, j])) {
      p_val <- pairwise_p_values[i, j]  # p-value for the comparison
      significance <- ""                # Initialize significance stars
      if (p_val < 0.001) {
        significance <- "***"           # Highly significant
      } else if (p_val < 0.01) {
        significance <- "**"            # Very significant
      } else if (p_val < 0.05) {
        significance <- "*"             # Significant
      }
      # Append the comparison result to the string
      if(significance != ""){
        Significance_result <- paste0(Significance_result,rownames(pairwise_p_values)[i], " vs ", colnames(pairwise_p_values)[j],significance,
                                      ", p = ", round(p_val, 3),  "; ")}
      pairwise_result <- paste0(
        pairwise_result,
        rownames(pairwise_p_values)[i], " vs ", colnames(pairwise_p_values)[j],significance,
        ", p = ", round(p_val, 3),  "; "
      )
    }
  }
}

# Add the results to the result table
result_table <- data.frame(
  Figure_PCR_Reaction = Fig_No, # Column for PCR reaction names
  Generation = Generation, 
  Sex = sex, 
  N = N_value, 
  Model = paste0("One-way ANOVA,",
                 capture.output(pairwise_test)[10]),
  ANOVA_Result = anova_result,
  Pairwise_Comparison = pairwise_result,
  Significance = Significance_result,
  stringsAsFactors = FALSE
)
result_table

wb <- loadWorkbook("Table_S1_stat_and_raw_data.xlsx")
sheet <- getSheets(wb)$"Statistics"
last_row <-length(getRows(sheet)) + 1
addDataFrame(result_table, sheet, col.names = FALSE, row.names = FALSE, startRow = last_row)
saveWorkbook(wb, "Table_S1_stat_and_raw_data.xlsx")

##FIGS6b validation=======================
rm(list = ls())
Fig_No = "S6b"
Generation = "NA"
sex = "NA"
DATA<-xlsx::read.xlsx("Table_S1_stat_and_raw_data.xlsx",sheetName = Fig_No,header = T)
head(DATA)
totaln = nrow(DATA)
n_result <- DATA %>%
  group_by(Group) %>%
  summarise(
    IndividualCount = n_distinct(ID)
  ) %>%
  mutate(Description = paste0(Group,  ", n = ", IndividualCount))

DATA[,c(1:2)]<-lapply(DATA[,c(1:2)],as.factor)
str(DATA)

N_value <- paste(n_result$Description, collapse = "; ")
N_value
t_test<-t.test(Expression~Group, data = DATA)
t_result <-capture.output(t.test(Expression~Group, data = DATA))

stat<-data.frame(Figure = Fig_No,
                 Generation = Generation,
                 Sex = sex,
                 N_value =N_value,
                 Formula = paste0(gsub("\t","",t_result[2]),", ",t_result[4]),
                 Main_effects = t_result[5],
                 Comparison = paste0(levels(DATA$Group)[1]," vs. ",levels(DATA$Group)[2],": ", t_result[5]),
                 Significance = case_when(
                   t_test$p.value < 0.001 ~ "***",
                   t_test$p.value < 0.01  ~ "**",
                   t_test$p.value < 0.05  ~ "*",
                   TRUE            ~ ""))
stat
wb <- loadWorkbook("Table_S1_stat_and_raw_data.xlsx")
sheet <- getSheets(wb)$"Statistics"
last_row <-length(getRows(sheet)) + 1
addDataFrame(stat, sheet, col.names = FALSE, row.names = FALSE, startRow = last_row)
saveWorkbook(wb, "Table_S1_stat_and_raw_data.xlsx")

##FIGS6d validation=======================
rm(list = ls())
Fig_No = "S6d"
Generation = "naive"
sex = "male"
DATA<-xlsx::read.xlsx("Table_S1_stat_and_raw_data.xlsx",sheetName = Fig_No,header = T)
head(DATA)
totaln = nrow(DATA)
n_result <- DATA %>%
  group_by(Group) %>%
  summarise(
    IndividualCount = n_distinct(ID)
  ) %>%
  mutate(Description = paste0(Group,  ", n = ", IndividualCount))

DATA[,c(1:2)]<-lapply(DATA[,c(1:2)],as.factor)
str(DATA)

N_value <- paste(n_result$Description, collapse = "; ")
N_value
t_test<-t.test(Expression~Group, data = DATA)
t_result <-capture.output(t.test(Expression~Group, data = DATA))

stat<-data.frame(Figure = Fig_No,
                 Generation = Generation,
                 Sex = sex,
                 N_value =N_value,
                 Formula = paste0(gsub("\t","",t_result[2]),", ",t_result[4]),
                 Main_effects = t_result[5],
                 Comparison = paste0(levels(DATA$Group)[1]," vs. ",levels(DATA$Group)[2],": ", t_result[5]),
                 Significance = case_when(
                   t_test$p.value < 0.001 ~ "***",
                   t_test$p.value < 0.01  ~ "**",
                   t_test$p.value < 0.05  ~ "*",
                   TRUE            ~ ""))
stat
wb <- loadWorkbook("Table_S1_stat_and_raw_data.xlsx")
sheet <- getSheets(wb)$"Statistics"
last_row <-length(getRows(sheet)) + 1
addDataFrame(stat, sheet, col.names = FALSE, row.names = FALSE, startRow = last_row)
saveWorkbook(wb, "Table_S1_stat_and_raw_data.xlsx")


##FIGS7a=================
rm(list = ls())
Fig_No = "S7a"
Generation = "naive"
sex = "male"
DATA<-xlsx::read.xlsx("Table_S1_stat_and_raw_data.xlsx",sheetName = Fig_No,header = T)
head(DATA)
mydata <-DATA[1:6,2:4]
totaln = nrow(mydata)
mydata[,c(1:3)]<-lapply(mydata[,c(1:3)], as.numeric)
str(mydata)

N_value <- paste("n =" , totaln)
N_value

model <- lm(Ct~log10(Concentration..nM.), data = mydata)
coefficients <- coef(model)
model_summary = summary(model)
t_value<- data.frame(model_summary$coefficients)
t_value$significance = case_when(
  t_value$Pr...t.. < 0.001 ~ "***",
  t_value$Pr...t.. < 0.01 ~ "**",
  t_value$Pr...t..< 0.05 ~ "*",
  TRUE ~ ""
)
t_value$Description <- paste0(rownames(t_value),  ", t(", summary(model)$df[2] , ") = ", format(t_value$t.value, nsmall = 3),",",t_value$significance, ", p = ", format(t_value$Pr...t..,digit = 3), sep = "")
effeicency = 10^(-1/coefficients[2])-1
ANOVA_Result <-paste("Formula：y =", format(coefficients[1],digit = 3), "+", format(coefficients[2],digit = 3), "* x, Efficiency(%) = ",percent(effeicency,accuracy = 0.001))
Pairwise_Comparison = paste("R2 = ", format(summary(model)$r.squared,digit = 3))
Significance =paste0(t_value$Description,collapse = ";")
result_table<-data.frame(Figure = Fig_No,
                         Generation = Generation,
                         Sex = sex,
                         N_value =N_value,
                         Formula = capture.output(model_summary$call),
                         Main_effects = paste0(ANOVA_Result,", ", Pairwise_Comparison),
                         Comparison = Significance,
                         Significance = "")
result_table
wb <- loadWorkbook("Table_S1_stat_and_raw_data.xlsx")
sheet <- getSheets(wb)$"Statistics"
last_row <-length(getRows(sheet)) + 1
addDataFrame(result_table, sheet, col.names = FALSE, row.names = FALSE, startRow = last_row)
saveWorkbook(wb, "Table_S1_stat_and_raw_data.xlsx") 


##FIGS7b-dS9b-d=====================
rm(list = ls())
Fig_No = "S7b-dS9b-d"
Generation = "naive"
sex = "male"
DATA<-xlsx::read.xlsx("Table_S1_stat_and_raw_data.xlsx",sheetName = Fig_No,header = T)
head(DATA)
totaln = nrow(DATA)-1
n_result <- DATA[2:nrow(DATA),] %>%
  group_by(Group,Time) %>%
  summarise(
    IndividualCount = n_distinct(ID)
  ) %>%
  mutate(Description = paste0(Group,", Week ",Time,  ", n = ", IndividualCount))

N_value <- paste(n_result$Description, collapse = "; ")
N_value
# Define the PCR reaction columns to analyze
test_columns <- data.frame(fig= t(DATA[1,-c(1,2,3)]),
                           tissue = colnames(DATA)[4:ncol(DATA)])

head(test_columns)
DATA <- DATA[-1,]
DATA[,c(1:3)]<-lapply(DATA[,c(1:3)],as.factor)
DATA[,-c(1:3)]<-lapply(DATA[,-c(1:3)],as.numeric)
str(DATA)

# Initialize an empty data frame to store the results
result_table <- data.frame(
  Figure_PCR_Reaction = character(), # Column for PCR reaction names
  Generation = character(), 
  Sex = character(), 
  N = character(), 
  Model = character(), 
  ANOVA_Result = character(),        # Column for ANOVA results
  Pairwise_Comparison = character(), # Column for pairwise comparison results
  Significance = character(),
  stringsAsFactors = FALSE
)

# Loop through each PCR reaction column
for (test in test_columns[,2]) {
  
  # Perform ANOVA analysis
  anova_model <- aov(as.formula(paste(test, "~ Group*Time")), data = DATA)
  anova_summary <- summary(anova_model)
  summary <- capture.output(anova_model)[c(2)]
  #Calculate F and p for  fixed-effects part
  anova_df <- as.data.frame(anova_summary[[1]])
  Main_effects_output <- paste0(
    "F", rownames(anova_df)[3], "(",anova_df$Df[3], ", ", anova_df$Df[4], ") = ", round(anova_df$`F value`[3], 3), ", p = ", format.pval(anova_df$`Pr(>F)`[3], digits = 3),"; ",
    "F", rownames(anova_df)[1], "(",anova_df$Df[1], ", ", anova_df$Df[4], ") = ", round(anova_df$`F value`[1], 3), ", p = ", format.pval(anova_df$`Pr(>F)`[1], digits = 3),"; ",  
    "F", rownames(anova_df)[2], "(",anova_df$Df[2], ", ", anova_df$Df[4], ") = ", round(anova_df$`F value`[2], 3), ", p = ", format.pval(anova_df$`Pr(>F)`[2], digits = 3)
  )
  
  
  # significance annotation of comparison
  fr_effects <- emmeans(anova_model, ~ Group| Time,pbkrtest.limit = 3746)
  contrasts_FR <- pairs(fr_effects)
  results <- summary(contrasts_FR) %>%
    mutate(
      Significance = case_when(
        p.value < 0.001 ~ "***",
        p.value < 0.01  ~ "**",
        p.value < 0.05  ~ "*",
        TRUE            ~ ""
      ),
      Description = paste0("week",Time,", ", "t(",df,") =",format(t.ratio,digit = 3),", ", Significance, "P =", format.pval(p.value, scientific = T,digits = 3)
      )
    )
  Comparison = paste(results$Description, collapse = "; ")
  Significance = paste(results[results$Significance!="",]$Description, collapse = "; ")  
  
  Comparison
  Significance
  
  # Add the results to the result table
  result_table <- rbind(
    result_table,
    data.frame(
      Figure_PCR_Reaction = paste0(test_columns[test,]$X1,"-",test), # Column for PCR reaction names
      Generation = Generation, 
      Sex = sex, 
      N = N_value, 
      Model = paste0("Two-way ANOVA,",summary),
      ANOVA_Result = Main_effects_output,
      Pairwise_Comparison = Comparison,
      Significance = Significance,
      stringsAsFactors = FALSE
    )
  )
}
result_table
wb <- loadWorkbook("Table_S1_stat_and_raw_data.xlsx")
sheet <- getSheets(wb)$"Statistics"
last_row <-length(getRows(sheet)) + 1
addDataFrame(result_table, sheet, col.names = FALSE, row.names = FALSE, startRow = last_row)
saveWorkbook(wb, "Table_S1_stat_and_raw_data.xlsx")


##FIGS7d-correlate=======================================
rm(list = ls())
Fig_No = "S7b-dS9b-d"
Generation = "naive"
sex = "male"
DATA<-xlsx::read.xlsx("Table_S1_stat_and_raw_data.xlsx",sheetName = Fig_No,header = T)
head(DATA)
totaln = nrow(DATA)-1
n_result <- DATA[2:nrow(DATA),] %>%
  group_by(Group) %>%
  summarise(
    IndividualCount = n_distinct(ID)
  ) %>%
  mutate(Description = paste0(Group, ", n = ", IndividualCount))

N_value <- paste(n_result$Description, collapse = "; ")
N_value
# Define the PCR reaction columns to analyze
test_columns <- data.frame(tissue = colnames(DATA)[4:ncol(DATA)])

head(test_columns)
DATA <- DATA[-1,]
DATA[,c(1:3)]<-lapply(DATA[,c(1:3)],as.factor)
DATA[,-c(1:3)]<-lapply(DATA[,-c(1:3)],as.numeric)
str(DATA)

# Initialize an empty data frame to store the results
result_table <- data.frame(
  Figure = character(), # Column for PCR reaction names
  Generation = character(), 
  Sex = character(), 
  N = character(), 
  Model = character(), 
  ANOVA_Result = character(),        # Column for ANOVA results
  Pairwise_Comparison = character(), # Column for pairwise comparison results
  Significance = character(),
  stringsAsFactors = FALSE
)
#Fischer transform
fisher_z_transform <- function(r) {
  0.5 * log((1 + r) / (1 - r))
}

for (test in test_columns[c(2:4),1]) {
  cor_Scr<- cor.test(DATA[DATA$Group =="AAV-hSyn::Scr",]$NAc.Expre, DATA[DATA$Group =="AAV-hSyn::Scr",test])
  cor_19b<- cor.test(DATA[DATA$Group =="AAV-hSyn::19b",]$NAc.Expre, DATA[DATA$Group =="AAV-hSyn::19b",test])
  residual_correlation <- data.frame(Group = c("Scr", "19b"),
                                     R = c(cor_Scr$estimate,cor_19b$estimate),
                                     p = c(cor_Scr$p.value,cor_19b$p.value)
  )
  residual_correlation <- residual_correlation %>%
    mutate(Significance = case_when(
      p < 0.001 ~ "***",
      p < 0.01 ~ "**",
      p < 0.05 ~ "*",
      TRUE ~ ""
    ))
  residual_correlation
  
  Corr_text <- residual_correlation %>%
    mutate(Description = paste(Group, ", R = ", format(R,digit = 3), ", ", Significance, "P =", format(p,digit = 3,scientific = T)) )%>%
    pull(Description) %>%
    paste(collapse = "; ")
  #Group difference
  z_stat <- (fisher_z_transform(residual_correlation[1,2])-fisher_z_transform(residual_correlation[2,2]))/  as.numeric(sqrt(1 / (n_result[1,2] - 3) + 1 / (n_result[2,2] - 3)))
  p_value <- 2 * pnorm(-abs(z_stat))
  Significance = case_when(
    p_value < 0.001 ~ "###",
    p_value < 0.01 ~ "##",
    p_value < 0.05 ~ "#",
    TRUE ~ ""
  )
  comparison_results <- paste("NAc vs. ",test, ", 19b vs. scr, Z= ",format(z_stat,digit= 3), ",",Significance, "p = ",format(p_value, digit = 3))
  summary <-"1. Correlations were calculated using Pearson's correlation coefficient: r = cov(X, Y) / (sd(X) * sd(Y)); 2. P-values were calculated using Fisher's Z-transformation: Z = 0.5 * ln((1 + r) / (1 - r)); 3. The Z-statistic for group comparisons was calculated as: Z = (Z1 - Z2) / sqrt(SE1^2 + SE2^2)"
  result_table <- rbind(result_table,data.frame(
    Figure = paste("S7d-NAc vs",test), # Column for PCR reaction names
    Generation = Generation, 
    Sex = sex, 
    N = N_value, 
    Model = summary, 
    ANOVA_Result = Corr_text,        # Column for ANOVA results
    Pairwise_Comparison = comparison_results, # Column for pairwise comparison results
    Significance = Significance,
    stringsAsFactors = FALSE
  ))
}
result_table


wb <- loadWorkbook("Table_S1_stat_and_raw_data.xlsx")
sheet <- getSheets(wb)$"Statistics"
last_row <-length(getRows(sheet)) + 1
addDataFrame(result_table, sheet, col.names = FALSE, row.names = FALSE, startRow = last_row)
saveWorkbook(wb, "Table_S1_stat_and_raw_data.xlsx")
##FIGS8a===============================
rm(list = ls())
Fig_No = "S8a"
Generation = "NA"
sex = "NA"
DATA<-xlsx::read.xlsx("Table_S1_stat_and_raw_data.xlsx",sheetName = Fig_No,header = T)
head(DATA)
totaln = nrow(DATA)
n_result <- DATA %>%
  group_by(Group) %>%
  summarise(
    IndividualCount = n_distinct(ID)
  ) %>%
  mutate(Description = paste0(Group,  ", n = ", IndividualCount))

DATA[,c(1,3)]<-lapply(DATA[,c(1,3)],as.factor)
str(DATA)

N_value <- paste(n_result$Description, collapse = "; ")
N_value
t_test<-t.test(Value~Group, data = DATA)
t_result <-capture.output(t_test)

stat<-data.frame(Figure = Fig_No,
                 Generation = Generation,
                 Sex = sex,
                 N_value =N_value,
                 Formula = paste0(gsub("\t","",t_result[2]),", ",t_result[4]),
                 Main_effects = t_result[5],
                 Comparison = paste0(levels(DATA$Group)[1]," vs. ",levels(DATA$Group)[2],": ", t_result[5]),
                 Significance = case_when(
                   t_test$p.value < 0.001 ~ "***",
                   t_test$p.value < 0.01  ~ "**",
                   t_test$p.value < 0.05  ~ "*",
                   TRUE            ~ ""))
stat
wb <- loadWorkbook("Table_S1_stat_and_raw_data.xlsx")
sheet <- getSheets(wb)$"Statistics"
last_row <-length(getRows(sheet)) + 1
addDataFrame(stat, sheet, col.names = FALSE, row.names = FALSE, startRow = last_row)
saveWorkbook(wb, "Table_S1_stat_and_raw_data.xlsx")

##FIGS9e==================================
rm(list = ls())
Fig_No = "S9e"
Generation = "naive"
sex = "male"
DATA<-xlsx::read.xlsx("Table_S1_stat_and_raw_data.xlsx",sheetName = Fig_No,header = T)
head(DATA)
totaln = nrow(DATA)
n_result <- DATA %>%
  group_by(Group) %>%
  summarise(
    IndividualCount = n_distinct(ID)
  ) %>%
  mutate(Description = paste0(Group,  ", n = ", IndividualCount))

DATA[,c(1:2)]<-lapply(DATA[,c(1:2)],as.factor)
str(DATA)

N_value <- paste(n_result$Description, collapse = "; ")
N_value

# Define the PCR reaction columns to analyze
test_columns <- data.frame(tissue = colnames(DATA)[3:ncol(DATA)])

# Initialize an empty data frame to store the results
result_table <- data.frame(
  Figure = character(), # Column for PCR reaction names
  Generation = character(), 
  Sex = character(), 
  N = character(), 
  Model = character(), 
  ANOVA_Result = character(),        # Column for ANOVA results
  Pairwise_Comparison = character(), # Column for pairwise comparison results
  Significance = character(),
  stringsAsFactors = FALSE
)

for (test in test_columns[,1]) {
  
  t_test<-t.test(as.formula(paste(test, "~Group")), data = DATA)
  t_result <-capture.output(t_test)
  result_table<-rbind(result_table,
                      data.frame(Figure = paste(Fig_No,"-",test),
                                 Generation = Generation,
                                 Sex = sex,
                                 N_value =N_value,
                                 Formula = paste0(gsub("\t","",t_result[2]),", ",t_result[4]),
                                 Main_effects = t_result[5],
                                 Comparison = paste0(levels(DATA$Group)[1]," vs. ",levels(DATA$Group)[2],": ", t_result[5]),
                                 Significance = case_when(
                                   t_test$p.value < 0.001 ~ "***",
                                   t_test$p.value < 0.01  ~ "**",
                                   t_test$p.value < 0.05  ~ "*",
                                   TRUE            ~ "")))
}
result_table
wb <- loadWorkbook("Table_S1_stat_and_raw_data.xlsx")
sheet <- getSheets(wb)$"Statistics"
last_row <-length(getRows(sheet)) + 1
addDataFrame(result_table, sheet, col.names = FALSE, row.names = FALSE, startRow = last_row)
saveWorkbook(wb, "Table_S1_stat_and_raw_data.xlsx")
##FIGS10b==================================
rm(list = ls())
Fig_No = "S10b"
Generation = "naive"
sex = "male"
DATA<-xlsx::read.xlsx("Table_S1_stat_and_raw_data.xlsx",sheetName = Fig_No,header = T)
head(DATA)
totaln = nrow(DATA)
n_result <- DATA %>%
  group_by(Group) %>%
  summarise(
    IndividualCount = n_distinct(ID)
  ) %>%
  mutate(Description = paste0(Group,  ", n = ", IndividualCount))

DATA[,c(1:2)]<-lapply(DATA[,c(1:2)],as.factor)
str(DATA)

N_value <- paste(n_result$Description, collapse = "; ")
N_value

# Define the PCR reaction columns to analyze
test_columns <- data.frame(tissue = colnames(DATA)[3:ncol(DATA)])

# Initialize an empty data frame to store the results
result_table <- data.frame(
  Figure = character(), # Column for PCR reaction names
  Generation = character(), 
  Sex = character(), 
  N = character(), 
  Model = character(), 
  ANOVA_Result = character(),        # Column for ANOVA results
  Pairwise_Comparison = character(), # Column for pairwise comparison results
  Significance = character(),
  stringsAsFactors = FALSE
)

for (test in test_columns[,1]) {
  
  t_test<-t.test(as.formula(paste(test, "~Group")), data = DATA)
  t_result <-capture.output(t_test)
  result_table<-rbind(result_table,
                      data.frame(Figure = paste(Fig_No,"-",test),
                                 Generation = Generation,
                                 Sex = sex,
                                 N_value =N_value,
                                 Formula = paste0(gsub("\t","",t_result[2]),", ",t_result[4]),
                                 Main_effects = t_result[5],
                                 Comparison = paste0(levels(DATA$Group)[1]," vs. ",levels(DATA$Group)[2],": ", t_result[5]),
                                 Significance = case_when(
                                   t_test$p.value < 0.001 ~ "***",
                                   t_test$p.value < 0.01  ~ "**",
                                   t_test$p.value < 0.05  ~ "*",
                                   TRUE            ~ "")))
}
result_table
wb <- loadWorkbook("Table_S1_stat_and_raw_data.xlsx")
sheet <- getSheets(wb)$"Statistics"
last_row <-length(getRows(sheet)) + 1
addDataFrame(result_table, sheet, col.names = FALSE, row.names = FALSE, startRow = last_row)
saveWorkbook(wb, "Table_S1_stat_and_raw_data.xlsx")

##FIGS10c==========================================
rm(list = ls())
Fig_No = "S10c"
Generation = "naive"
sex = "male"
DATA<-xlsx::read.xlsx("Table_S1_stat_and_raw_data.xlsx",sheetName = Fig_No,header = T)
head(DATA)
totaln = nrow(DATA)
n_result <- DATA %>%
  group_by(Group) %>%
  summarise(
    IndividualCount = n_distinct(ID)
  ) %>%
  mutate(Description = paste0(Group,  ", n = ", IndividualCount))

DATA[,c(1:2)]<-lapply(DATA[,c(1:2)],as.factor)
str(DATA)

N_value <- paste(n_result$Description, collapse = "; ")
N_value

# Define the PCR reaction columns to analyze
test_columns <- data.frame(tissue = colnames(DATA)[3:ncol(DATA)])

# Initialize an empty data frame to store the results
result_table <- data.frame(
  Figure = character(), # Column for PCR reaction names
  Generation = character(), 
  Sex = character(), 
  N = character(), 
  Model = character(), 
  ANOVA_Result = character(),        # Column for ANOVA results
  Pairwise_Comparison = character(), # Column for pairwise comparison results
  Significance = character(),
  stringsAsFactors = FALSE
)

for (test in test_columns[,1]) {
  
  t_test<-t.test(DATA[,test], mu = 1)
  t_result <-capture.output(t_test)
  result_table<-rbind(result_table,
                      data.frame(Figure = paste(Fig_No,"-",test),
                                 Generation = Generation,
                                 Sex = sex,
                                 N_value =N_value,
                                 Formula = gsub("\t","",t_result[2]),
                                 Main_effects = t_result[5],
                                 Comparison = paste("Average expression = ",format(t_test$estimate,digit = 3),"95% CI = [", t_result[8],"] ,p = ",format(t_test$p.value,digit = 3)),
                                 Significance = case_when(
                                   t_test$p.value < 0.001 ~ "***",
                                   t_test$p.value < 0.01  ~ "**",
                                   t_test$p.value < 0.05  ~ "*",
                                   TRUE            ~ "")))
}
result_table
wb <- loadWorkbook("Table_S1_stat_and_raw_data.xlsx")
sheet <- getSheets(wb)$"Statistics"
last_row <-length(getRows(sheet)) + 1
addDataFrame(result_table, sheet, col.names = FALSE, row.names = FALSE, startRow = last_row)
saveWorkbook(wb, "Table_S1_stat_and_raw_data.xlsx")

##FIGS10d-f=======================
rm(list = ls())
Fig_No = "S10d-f"
Generation = "naive"
sex = "male"
DATA<-xlsx::read.xlsx("Table_S1_stat_and_raw_data.xlsx",sheetName = Fig_No,header = T)
head(DATA)
totaln = nrow(DATA)-1
# Define the PCR reaction columns to analyze
test_columns <- data.frame(target= colnames(DATA)[2:ncol(DATA)],
                           Figure = unlist(DATA[1,2:ncol(DATA)]))
test_columns
DATA<-DATA[-1,]
DATA[,c(1:4)]<-lapply(DATA[,c(1:4)], as.numeric)
str(DATA)

N_value <- paste("n =" , totaln)
N_value
# Initialize an empty data frame to store the results
result_table <- data.frame(
  Figure = character(), # Column for PCR reaction names
  Generation = character(), 
  Sex = character(), 
  N = character(), 
  Model = character(), 
  ANOVA_Result = character(),        # Column for ANOVA results
  Pairwise_Comparison = character(), # Column for pairwise comparison results
  Significance = character(),
  stringsAsFactors = FALSE
)

for (test in test_columns[,1]) {
  model <- lm(as.formula(paste(test," ~ log10C")),data = DATA)
  coefficients <- coef(model)
  model_summary = summary(model)
  t_value<- data.frame(model_summary$coefficients)
  t_value$significance = case_when(
    t_value$Pr...t.. < 0.001 ~ "***",
    t_value$Pr...t.. < 0.01 ~ "**",
    t_value$Pr...t..< 0.05 ~ "*",
    TRUE ~ ""
  )
  t_value$Description <- paste0(rownames(t_value),  ", t(", summary(model)$df[2] , ") = ", format(t_value$t.value, nsmall = 3),",",t_value$significance, ", p = ", format(t_value$Pr...t..,digit = 3), sep = "")
  effeicency = 10^(-1/coefficients[2])-1
  ANOVA_Result <-paste("Formula：y =", format(coefficients[1],digit = 3), "+", format(coefficients[2],digit = 3), "* x, Efficiency(%) = ",percent(effeicency,accuracy = 0.001))
  Pairwise_Comparison = paste("R2 = ", format(summary(model)$r.squared,digit = 3))
  Significance =paste0(t_value$Description,collapse = ";")
  result_table<-rbind(result_table,
                      data.frame(Figure = test_columns[rownames(test_columns)==test, 2],
                                 Generation = Generation,
                                 Sex = sex,
                                 N_value =N_value,
                                 Formula = capture.output(model_summary$call),
                                 Main_effects = paste0(ANOVA_Result,", ", Pairwise_Comparison),
                                 Comparison = Significance,
                                 Significance = ""))
}
result_table
wb <- loadWorkbook("Table_S1_stat_and_raw_data.xlsx")
sheet <- getSheets(wb)$"Statistics"
last_row <-length(getRows(sheet)) + 1
addDataFrame(result_table, sheet, col.names = FALSE, row.names = FALSE, startRow = last_row)
saveWorkbook(wb, "Table_S1_stat_and_raw_data.xlsx") 


##FIGS10g-i==========================================
rm(list = ls())
Fig_No = "S10g"
Generation = "naive"
sex = "male"
DATA<-xlsx::read.xlsx("Table_S1_stat_and_raw_data.xlsx",sheetName = Fig_No,header = T)
DATA[,1:11]<-lapply(DATA[,c(1:11)],as.numeric)
# missing ratio
missing_ratio <- colMeans(is.na(DATA))

# For those with missing ratio > 50%, NAs are replaced by "0"
print("DATA with missing ratio of >50%:")
colnames(DATA[, missing_ratio >= 0.5])
DATA_0 <- DATA[, missing_ratio >= 0.5] %>%
  mutate(across(where(~ mean(is.na(.)) >= 0.5), ~ ifelse(is.na(.), 0, .)))
# Set a random seed for reproducibility
set.seed(123)
imputed_data <- mice(DATA[, missing_ratio <= 0.5], m = 6, method = "pmm" , maxit = 10)
completed_data <- complete(imputed_data)
New_DATA<- cbind(DATA_0, completed_data)
N_value <- paste0("n = ",nrow(New_DATA))
DATA[,1:11]<-lapply(DATA[,c(1:11)],as.numeric)


# Initialize an empty data frame to store the results
result_table <- data.frame(
  Figure = character(), # Column for PCR reaction names
  Generation = character(), 
  Sex = character(), 
  N = character(), 
  Model = character(), 
  ANOVA_Result = character(),        # Column for ANOVA results
  Pairwise_Comparison = character(), # Column for pairwise comparison results
  Significance = character(),
  stringsAsFactors = FALSE
)

# Perform one-sample t-test for each column in each imputed dataset
# Define the theoretical mean for the t-test (e.g., mu = 0)
mu0 <- 0

# Loop through each column in the dataset
for (col in names(New_DATA)) {
  # Initialize a vector to store p-values for the current column across all imputations
  # Perform one-sample t-test
  t_test <- t.test(New_DATA[,col], mu = mu0)
  
  t_result <-capture.output(t_test)
  result_table<-rbind(result_table,
                      data.frame(Figure = paste(Fig_No,"-",col),
                                 Generation = Generation,
                                 Sex = sex,
                                 N_value =N_value,
                                 Formula = gsub("\t","",t_result[2]),
                                 Main_effects = t_result[5],
                                 Comparison = paste("Average expression = ",format(t_test$estimate,digit = 3)," ,p = ",format(t_test$p.value,digit = 3)),
                                 Significance = case_when(
                                   t_test$p.value < 0.001 ~ "***",
                                   t_test$p.value < 0.01  ~ "**",
                                   t_test$p.value < 0.05  ~ "*",
                                   TRUE            ~ "")))
}
result_table

Fig_No = "S10h"
Generation = "naive"
sex = "male"
DATA<-xlsx::read.xlsx("Table_S1_stat_and_raw_data.xlsx",sheetName = Fig_No,header = T)
DATA[,1:11]<-lapply(DATA[,c(1:11)],as.numeric)
# missing ratio
missing_ratio <- colMeans(is.na(DATA))

# For those with missing ratio > 50%, NAs are replaced by "0"
print("DATA with missing ratio of >50%:")
colnames(DATA[, missing_ratio >= 0.5])
DATA_0 <- DATA[, missing_ratio >= 0.5] %>%
  mutate(across(where(~ mean(is.na(.)) >= 0.5), ~ ifelse(is.na(.), 0, .)))
# Set a random seed for reproducibility
set.seed(123)
imputed_data <- mice(DATA[, missing_ratio <= 0.5], m = 6, method = "pmm" , maxit = 10)
completed_data <- complete(imputed_data)
New_DATA<- cbind(DATA_0, completed_data)
N_value <- paste0("n = ",nrow(New_DATA))
DATA[,1:11]<-lapply(DATA[,c(1:11)],as.numeric)


# Perform one-sample t-test for each column in each imputed dataset
# Define the theoretical mean for the t-test (e.g., mu = 0)
mu0 <- 0

# Loop through each column in the dataset
for (col in names(New_DATA)) {
  # Initialize a vector to store p-values for the current column across all imputations
  # Perform one-sample t-test
  t_test <- t.test(New_DATA[,col], mu = mu0)
  
  t_result <-capture.output(t_test)
  result_table<-rbind(result_table,
                      data.frame(Figure = paste(Fig_No,"-",col),
                                 Generation = Generation,
                                 Sex = sex,
                                 N_value =N_value,
                                 Formula = gsub("\t","",t_result[2]),
                                 Main_effects = t_result[5],
                                 Comparison = paste("Average expression = ",format(t_test$estimate,digit = 3)," ,p = ",format(t_test$p.value,digit = 3)),
                                 Significance = case_when(
                                   t_test$p.value < 0.001 ~ "***",
                                   t_test$p.value < 0.01  ~ "**",
                                   t_test$p.value < 0.05  ~ "*",
                                   TRUE            ~ "")))
}
result_table
Fig_No = "S10i"
Generation = "naive"
sex = "male"
DATA<-xlsx::read.xlsx("Table_S1_stat_and_raw_data.xlsx",sheetName = Fig_No,header = T)
DATA[,1:11]<-lapply(DATA[,c(1:11)],as.numeric)
# missing ratio
missing_ratio <- colMeans(is.na(DATA))

# For those with missing ratio > 50%, NAs are replaced by "0"
print("DATA with missing ratio of >50%:")
colnames(DATA[, missing_ratio >= 0.5])
DATA_0 <- DATA[, missing_ratio >= 0.5] %>%
  mutate(across(where(~ mean(is.na(.)) >= 0.5), ~ ifelse(is.na(.), 0, .)))
# Set a random seed for reproducibility
set.seed(123)
imputed_data <- mice(DATA[, missing_ratio <= 0.5], m = 6, method = "pmm" , maxit = 10)
completed_data <- complete(imputed_data)
New_DATA<- cbind(DATA_0, completed_data)
N_value <- paste0("n = ",nrow(New_DATA))
DATA[,1:11]<-lapply(DATA[,c(1:11)],as.numeric)


# Perform one-sample t-test for each column in each imputed dataset
# Define the theoretical mean for the t-test (e.g., mu = 0)
mu0 <- 0

# Loop through each column in the dataset
for (col in names(New_DATA)) {
  # Initialize a vector to store p-values for the current column across all imputations
  # Perform one-sample t-test
  t_test <- t.test(New_DATA[,col], mu = mu0)
  
  t_result <-capture.output(t_test)
  result_table<-rbind(result_table,
                      data.frame(Figure = paste(Fig_No,"-",col),
                                 Generation = Generation,
                                 Sex = sex,
                                 N_value =N_value,
                                 Formula = gsub("\t","",t_result[2]),
                                 Main_effects = t_result[5],
                                 Comparison = paste("Average expression = ",format(t_test$estimate,digit = 3)," ,p = ",format(t_test$p.value,digit = 3)),
                                 Significance = case_when(
                                   t_test$p.value < 0.001 ~ "***",
                                   t_test$p.value < 0.01  ~ "**",
                                   t_test$p.value < 0.05  ~ "*",
                                   TRUE            ~ "")))
}
result_table

wb <- loadWorkbook("Table_S1_stat_and_raw_data.xlsx")
sheet <- getSheets(wb)$"Statistics"
last_row <-length(getRows(sheet)) + 1
addDataFrame(result_table, sheet, col.names = FALSE, row.names = FALSE, startRow = last_row)
saveWorkbook(wb, "Table_S1_stat_and_raw_data.xlsx")

##FIGS11b=========================================
rm(list = ls())
Fig_No = "S9b"
Generation = "naive"
sex = "male"
DATA<-xlsx::read.xlsx("Table_S1_stat_and_raw_data.xlsx",sheetName = Fig_No,header = T)
head(DATA)
totaln = nrow(DATA)
n_result <- DATA %>%
  group_by(Group) %>%
  summarise(
    IndividualCount = n_distinct(ID)
  ) %>%
  mutate(Description = paste0(Group,  ", n = ", IndividualCount))

DATA[,c(1:2)]<-lapply(DATA[,c(1:2)],as.factor)
str(DATA)

N_value <- paste(n_result$Description, collapse = "; ")
N_value

# Define the PCR reaction columns to analyze
test_columns <- data.frame(tissue = colnames(DATA)[3:ncol(DATA)])

# Initialize an empty data frame to store the results
result_table <- data.frame(
  Figure = character(), # Column for PCR reaction names
  Generation = character(), 
  Sex = character(), 
  N = character(), 
  Model = character(), 
  ANOVA_Result = character(),        # Column for ANOVA results
  Pairwise_Comparison = character(), # Column for pairwise comparison results
  Significance = character(),
  stringsAsFactors = FALSE
)

for (test in test_columns[,1]) {
  
  t_test<-t.test(as.formula(paste(test, "~Group")), data = DATA)
  t_result <-capture.output(t_test)
  result_table<-rbind(result_table,
                      data.frame(Figure = paste(Fig_No,"-",test),
                                 Generation = Generation,
                                 Sex = sex,
                                 N_value =N_value,
                                 Formula = paste0(gsub("\t","",t_result[2]),", ",t_result[4]),
                                 Main_effects = t_result[5],
                                 Comparison = paste0(levels(DATA$Group)[1]," vs. ",levels(DATA$Group)[2],": ", t_result[5]),
                                 Significance = case_when(
                                   t_test$p.value < 0.001 ~ "***",
                                   t_test$p.value < 0.01  ~ "**",
                                   t_test$p.value < 0.05  ~ "*",
                                   TRUE            ~ "")))
}
result_table
wb <- loadWorkbook("Table_S1_stat_and_raw_data.xlsx")
sheet <- getSheets(wb)$"Statistics"
last_row <-length(getRows(sheet)) + 1
addDataFrame(result_table, sheet, col.names = FALSE, row.names = FALSE, startRow = last_row)
saveWorkbook(wb, "Table_S1_stat_and_raw_data.xlsx")


#Plotting-----------------------------------
##General color and size settings------------
#color panel
color_panel <-data.frame(groups = c(1:5),colors =c('#5B5C5C','#C0C0C0','#236FA0','#74B5E0','#605699'))
#Setting plotting themes
my_theme <- theme(
  aspect.ratio = 1,  # Set aspect ratio
  legend.position = "none",  # Remove legend
  axis.title.x = element_text(size = 10),  # X-axis title font size 10 pt
  axis.title.y = element_text(size = 10),  # Y-axis title font size 10 pt
  axis.text.x = element_text(size = 8, color = "black"),  # X-axis tick labels: size 8 pt, black
  axis.text.y = element_text(size = 8, color = "black"),  # Y-axis tick labels: size 8 pt, black
  axis.line = element_line(size = 0.1, color = "black"),  # Axis lines: thickness 0.5 pt, black
  axis.ticks = element_line(size = 0.1, color = "black"),  # Axis ticks: thickness 0.5 pt, black
  axis.ticks.length = unit(0.5, "mm"),  # Tick length
  panel.grid.major = element_blank(),  # Remove major grid lines
  panel.grid.minor = element_blank(),  # Remove minor grid lines
  panel.background = element_blank(),  # Remove plot background
  plot.background = element_blank(),  # Remove overall background
  plot.margin = margin(0.1, 0.1, 0.1, 0.1, "cm")  # Adjust plot margins
)


##Fixed-ratio lever pressing-----------
#####FIGS1a-lever-------------
rm(list = setdiff(ls(),  c("my_theme","color_panel")))
Fig_No = "S1a-FR"
Generation = "F0"
sex = "male"
FR1_L = 5
FR5_L = 25
DATA<-xlsx::read.xlsx("Table_S1_stat_and_raw_data.xlsx",sheetName = Fig_No,header = T)
head(DATA)
totaln = nrow(DATA)-1
data<- as.vector(unlist(DATA[2:nrow(DATA),-c(1,2)]))
head(data)
#data formatting
mydata<-data.frame(Drug=rep(as.vector(DATA$Group[c(2:nrow(DATA))]),FR1_L+FR5_L),
                   Day=rep(c(1:(FR1_L+FR5_L)),each = totaln),
                   FRTestType = c(rep("FR1",FR1_L*totaln),rep("FR5",FR5_L*totaln)),
                   IndividualID = rep(c(1:totaln),FR1_L+FR5_L),
                   Response = as.numeric(data))
str(mydata)
mydata<- na.omit(mydata)
mydata_summary <- mydata %>%
  group_by(Drug, Day) %>%
  summarise(
    Mean = mean(Response),
    SE = sd(Response) / sqrt(n()),
    .groups = "drop"
  ) %>%
  ungroup()

mydata_summary$Day <- as.numeric(gsub("Day", "", mydata_summary$Day))
head(mydata_summary)

p1 <- ggplot(mydata_summary, aes(x = Day, y = Mean, color = Drug)) +
  geom_line(size = 0.1) +  # Line thickness: 0.5 pt
  geom_point(size = 0.1) +  # Point size: 1
  geom_errorbar(aes(ymin = Mean - SE, ymax = Mean + SE), width = 0.1, size = 0.05) +  # Error bars: width 0.2, thickness 0.3 pt
  geom_vline(xintercept = 5.5, linetype = "dashed", color = "black", size = 0.1) +  # Add dashed line at x = 5
  scale_x_continuous(breaks = seq(0, 30, by = 5), limits = c(0.5, 30.5)) +  # X-axis: ticks from 1 to 30, limits from 0.5 to 30.5
  scale_y_continuous(
    breaks = seq(0, 150, by = 25),  # Y-axis: ticks every 25 units
    limits = c(0, 150),  # Y-axis limits: 0 to 150
    expand = c(0, 0)  # Remove padding at the ends of the Y-axis
  ) +
  scale_color_manual(values = color_panel$colors[c(1,3)]) +  # Custom line colors
  labs(x = "Day", y = "Lever press") +  # Axis labels
  my_theme  # Apply custom theme


p1
ggsave(filename = paste(Fig_No,"line_plot.pdf"), p1, width = 33.5, height = 33.5, units = "mm")

###FIGS1b-infusions-------------------------------------------
rm(list = setdiff(ls(),  c("my_theme","color_panel")))
Fig_No = "S1b-Infusions"
Generation = "F0"
sex = "male"
FR1_L = 5
FR5_L = 25
DATA<-xlsx::read.xlsx("Table_S1_stat_and_raw_data.xlsx",sheetName = Fig_No,header = T)
head(DATA)
totaln = nrow(DATA)-1
data<- as.vector(unlist(DATA[2:nrow(DATA),-c(1,2)]))
head(data)
#data formatting
mydata<-data.frame(Drug=rep(as.vector(DATA$Group[c(2:nrow(DATA))]),FR1_L+FR5_L),
                   Day=rep(c(1:(FR1_L+FR5_L)),each = totaln),
                   FRTestType = c(rep("FR1",FR1_L*totaln),rep("FR5",FR5_L*totaln)),
                   IndividualID = rep(c(1:totaln),FR1_L+FR5_L),
                   Response = as.numeric(data))
str(mydata)

mydata[,c(1:4)]<-lapply(mydata[,c(1:ncol(mydata)-1)],as.factor)
str(mydata)
mydata<- na.omit(mydata)
mydata_summary <- mydata %>%
  group_by(Drug, Day) %>%
  summarise(
    Mean = mean(Response),
    SE = sd(Response) / sqrt(n()),
    .groups = "drop"
  ) %>%
  ungroup()

mydata_summary$Day <- as.numeric(gsub("Day", "", mydata_summary$Day))
head(mydata_summary)
# Calculate Mean + SE for each day
mydata_summary$Mean_SE <- mydata_summary$Mean + mydata_summary$SE

# Find the maximum value of Mean + SE across all days
max_mean_se <- max(mydata_summary$Mean_SE)

# Print the result
print(max_mean_se)

p1 <- ggplot(mydata_summary, aes(x = Day, y = Mean, color = Drug)) +
  geom_line(size = 0.1) +  # Line thickness: 0.5 pt
  geom_point(size = 0.1) +  # Point size: 1
  geom_errorbar(aes(ymin = Mean - SE, ymax = Mean + SE), width = 0.1, size = 0.05) +  # Error bars: width 0.2, thickness 0.3 pt
  geom_vline(xintercept = FR1_L+0.5, linetype = "dashed", color = "black", size = 0.1) +  # Add dashed line at x = 5
  scale_x_continuous(breaks = seq(0, 30, by = 5), limits = c(0.5, 30.5)) +  # X-axis: ticks from 1 to 30, limits from 0.5 to 30.5
  scale_y_continuous(
    breaks = seq(0, 60, by = 10),  # Y-axis: ticks every 25 units
    limits = c(0, 60),  # Y-axis limits: 0 to 150
    expand = c(0, 0)  # Remove padding at the ends of the Y-axis
  ) +
  scale_color_manual(values = color_panel$colors[c(1,3)]) +  # Custom line colors
  labs(x = "Day", y = "Lever press") +  # Axis labels
  my_theme  # Apply custom theme


p1
ggsave(filename = paste(Fig_No,"line_plot.pdf"), p1, width = 33.5, height = 33.5, units = "mm")


###FIG1b-lever----------------------------
rm(list = setdiff(ls(),  c("my_theme","color_panel")))
Fig_No = "1b-FR"
Generation = "F1"
sex = "male"
FR1_L = 3
FR5_L = 6
DATA<-xlsx::read.xlsx("Table_S1_stat_and_raw_data.xlsx",sheetName = Fig_No,header = T)
head(DATA)
totaln = nrow(DATA)-1
data<- as.vector(unlist(DATA[2:nrow(DATA),-c(1,2,3)]))
head(data)
#data formatting
mydata<-data.frame(Drug=rep(as.vector(DATA$Group[c(2:nrow(DATA))]),FR1_L+FR5_L),
                   Day=rep(c(1:(FR1_L+FR5_L)),each = totaln),
                   ParentID = rep(as.vector(DATA$ParentID[c(2:nrow(DATA))]),FR1_L+FR5_L),
                   FRTestType = c(rep("FR1",FR1_L*totaln),rep("FR5",FR5_L*totaln)),
                   IndividualID = rep(c(1:totaln),FR1_L+FR5_L),
                   Response = as.numeric(data))
str(mydata)

mydata[,c(1:5)]<-lapply(mydata[,c(1:ncol(mydata)-1)],as.factor)
str(mydata)
mydata<- na.omit(mydata)
mydata_summary <- mydata %>%
  group_by(Drug, Day) %>%
  summarise(
    Mean = mean(Response),
    SE = sd(Response) / sqrt(n()),
    .groups = "drop"
  ) %>%
  ungroup()

mydata_summary$Day <- as.numeric(gsub("Day", "", mydata_summary$Day))
head(mydata_summary)
# Calculate Mean + SE for each day
mydata_summary$Mean_SE <- mydata_summary$Mean + mydata_summary$SE

# Find the maximum value of Mean + SE across all days
max_mean_se <- max(mydata_summary$Mean_SE)

# Print the result
print(max_mean_se)

p1 <- ggplot(mydata_summary, aes(x = Day, y = Mean, color = Drug)) +
  geom_line(size = 0.1) +  # Line thickness: 0.5 pt
  geom_point(size = 0.1) +  # Point size: 1
  geom_errorbar(aes(ymin = Mean - SE, ymax = Mean + SE), width = 0.1, size = 0.05) +  # Error bars: width 0.2, thickness 0.3 pt
  geom_vline(xintercept = FR1_L+0.5, linetype = "dashed", color = "black", size = 0.1) +  # Add dashed line at x = 5
  scale_x_continuous(breaks = seq(0, FR1_L+FR5_L, by = 1), limits = c(0.5, FR1_L+FR5_L+0.5)) +  # X-axis: ticks from 1 to 30, limits from 0.5 to 30.5
  scale_y_continuous(
    breaks = seq(0, 120, by = 20),  # Y-axis: ticks every 25 units
    limits = c(0, 120),  # Y-axis limits: 0 to 150
    expand = c(0, 0)  # Remove padding at the ends of the Y-axis
  ) +
  scale_color_manual(values = color_panel$colors[c(1,3)]) +  # Custom line colors
  labs(x = "Day", y = "Lever press") +  # Axis labels
  my_theme  # Apply custom theme


p1
ggsave(filename = paste(Fig_No,"line_plot.pdf"), p1, width = 33.5, height = 33.5, units = "mm")

###FIG1b-infusions-----------------------
rm(list = setdiff(ls(),  c("my_theme","color_panel")))
Fig_No = "1b-infusions"
Generation = "F1"
sex = "male"
FR1_L = 3
FR5_L = 6
DATA<-xlsx::read.xlsx("Table_S1_stat_and_raw_data.xlsx",sheetName = Fig_No,header = T)
head(DATA)
totaln = nrow(DATA)-1
data<- as.vector(unlist(DATA[2:nrow(DATA),-c(1,2,3)]))
head(data)
#data formatting
mydata<-data.frame(Drug=rep(as.vector(DATA$Group[c(2:nrow(DATA))]),FR1_L+FR5_L),
                   Day=rep(c(1:(FR1_L+FR5_L)),each = totaln),
                   ParentID = rep(as.vector(DATA$ParentID[c(2:nrow(DATA))]),FR1_L+FR5_L),
                   FRTestType = c(rep("FR1",FR1_L*totaln),rep("FR5",FR5_L*totaln)),
                   IndividualID = rep(c(1:totaln),FR1_L+FR5_L),
                   Response = as.numeric(data))
str(mydata)

mydata[,c(1:5)]<-lapply(mydata[,c(1:ncol(mydata)-1)],as.factor)
str(mydata)

mydata<- na.omit(mydata)
mydata_summary <- mydata %>%
  group_by(Drug, Day) %>%
  summarise(
    Mean = mean(Response),
    SE = sd(Response) / sqrt(n()),
    .groups = "drop"
  ) %>%
  ungroup()

mydata_summary$Day <- as.numeric(gsub("Day", "", mydata_summary$Day))
head(mydata_summary)
# Calculate Mean + SE for each day
mydata_summary$Mean_SE <- mydata_summary$Mean + mydata_summary$SE

# Find the maximum value of Mean + SE across all days
max_mean_se <- max(mydata_summary$Mean_SE)

# Print the result
print(max_mean_se)

p1 <- ggplot(mydata_summary, aes(x = Day, y = Mean, color = Drug)) +
  geom_line(size = 0.1) +  # Line thickness: 0.5 pt
  geom_point(size = 0.1) +  # Point size: 1
  geom_errorbar(aes(ymin = Mean - SE, ymax = Mean + SE), width = 0.1, size = 0.05) +  # Error bars: width 0.2, thickness 0.3 pt
  geom_vline(xintercept = FR1_L+0.5, linetype = "dashed", color = "black", size = 0.1) +  # Add dashed line at x = 5
  scale_x_continuous(breaks = seq(0, FR1_L+FR5_L, by = 1), limits = c(0.5, FR1_L+FR5_L+0.5)) +  # X-axis: ticks from 1 to 30, limits from 0.5 to 30.5
  scale_y_continuous(
    breaks = seq(0, 30, by = 5),  # Y-axis: ticks every 25 units
    limits = c(0, 30),  # Y-axis limits: 0 to 150
    expand = c(0, 0)  # Remove padding at the ends of the Y-axis
  ) +
  scale_color_manual(values = color_panel$colors[c(1,3)]) +  # Custom line colors
  labs(x = "Day", y = "Lever press") +  # Axis labels
  my_theme  # Apply custom theme


p1
ggsave(filename = paste(Fig_No,"line_plot.pdf"), p1, width = 33.5, height = 33.5, units = "mm")

###FIG1c-lever-----------------------------
rm(list = setdiff(ls(),  c("my_theme","color_panel")))
Fig_No = "1c-FR"
Generation = "F1"
sex = "female"
FR1_L = 3
FR5_L = 6
DATA<-xlsx::read.xlsx("Table_S1_stat_and_raw_data.xlsx",sheetName = Fig_No,header = T)
head(DATA)
totaln = nrow(DATA)-1
data<- as.vector(unlist(DATA[2:nrow(DATA),-c(1,2,3)]))
head(data)
#data formatting
mydata<-data.frame(Drug=rep(as.vector(DATA$Group[c(2:nrow(DATA))]),FR1_L+FR5_L),
                   Day=rep(c(1:(FR1_L+FR5_L)),each = totaln),
                   ParentID = rep(as.vector(DATA$ParentID[c(2:nrow(DATA))]),FR1_L+FR5_L),
                   FRTestType = c(rep("FR1",FR1_L*totaln),rep("FR5",FR5_L*totaln)),
                   IndividualID = rep(c(1:totaln),FR1_L+FR5_L),
                   Response = as.numeric(data))
str(mydata)

mydata[,c(1:5)]<-lapply(mydata[,c(1:ncol(mydata)-1)],as.factor)
str(mydata)
mydata<- na.omit(mydata)
mydata_summary <- mydata %>%
  group_by(Drug, Day) %>%
  summarise(
    Mean = mean(Response),
    SE = sd(Response) / sqrt(n()),
    .groups = "drop"
  ) %>%
  ungroup()

mydata_summary$Day <- as.numeric(gsub("Day", "", mydata_summary$Day))
head(mydata_summary)
# Calculate Mean + SE for each day
mydata_summary$Mean_SE <- mydata_summary$Mean + mydata_summary$SE

# Find the maximum value of Mean + SE across all days
max_mean_se <- max(mydata_summary$Mean_SE)

# Print the result
print(max_mean_se)

p1 <- ggplot(mydata_summary, aes(x = Day, y = Mean, color = Drug)) +
  geom_line(size = 0.1) +  # Line thickness: 0.5 pt
  geom_point(size = 0.1) +  # Point size: 1
  geom_errorbar(aes(ymin = Mean - SE, ymax = Mean + SE), width = 0.1, size = 0.05) +  # Error bars: width 0.2, thickness 0.3 pt
  geom_vline(xintercept = FR1_L+0.5, linetype = "dashed", color = "black", size = 0.1) +  # Add dashed line at x = 5
  scale_x_continuous(breaks = seq(0, FR1_L+FR5_L, by = 1), limits = c(0.5, FR1_L+FR5_L+0.5)) +  # X-axis: ticks from 1 to 30, limits from 0.5 to 30.5
  scale_y_continuous(
    breaks = seq(0, 160, by = 40),  # Y-axis: ticks every 25 units
    limits = c(0, 160),  # Y-axis limits: 0 to 150
    expand = c(0, 0)  # Remove padding at the ends of the Y-axis
  ) +
  scale_color_manual(values =color_panel$colors[c(1,3)]) +  # Custom line colors
  labs(x = "Day", y = "Lever press") +  # Axis labels
  my_theme  # Apply custom theme


p1
ggsave(filename = paste(Fig_No,"line_plot.pdf"), p1, width = 33.5, height = 33.5, units = "mm")
###FIG1c-infusions-----------------------
rm(list = setdiff(ls(),  c("my_theme","color_panel")))
Fig_No = "1c-infusions"
Generation = "F1"
sex = "female"
FR1_L = 3
FR5_L = 6
DATA<-xlsx::read.xlsx("Table_S1_stat_and_raw_data.xlsx",sheetName = Fig_No,header = T)
head(DATA)
totaln = nrow(DATA)-1
data<- as.vector(unlist(DATA[2:nrow(DATA),-c(1,2,3)]))
head(data)
#data formatting
mydata<-data.frame(Drug=rep(as.vector(DATA$Group[c(2:nrow(DATA))]),FR1_L+FR5_L),
                   Day=rep(c(1:(FR1_L+FR5_L)),each = totaln),
                   ParentID = rep(as.vector(DATA$ParentID[c(2:nrow(DATA))]),FR1_L+FR5_L),
                   FRTestType = c(rep("FR1",FR1_L*totaln),rep("FR5",FR5_L*totaln)),
                   IndividualID = rep(c(1:totaln),FR1_L+FR5_L),
                   Response = as.numeric(data))
str(mydata)

mydata[,c(1:5)]<-lapply(mydata[,c(1:ncol(mydata)-1)],as.factor)
str(mydata)

mydata<- na.omit(mydata)
mydata_summary <- mydata %>%
  group_by(Drug, Day) %>%
  summarise(
    Mean = mean(Response),
    SE = sd(Response) / sqrt(n()),
    .groups = "drop"
  ) %>%
  ungroup()

mydata_summary$Day <- as.numeric(gsub("Day", "", mydata_summary$Day))
head(mydata_summary)
# Calculate Mean + SE for each day
mydata_summary$Mean_SE <- mydata_summary$Mean + mydata_summary$SE

# Find the maximum value of Mean + SE across all days
max_mean_se <- max(mydata_summary$Mean_SE)

# Print the result
print(max_mean_se)

p1 <- ggplot(mydata_summary, aes(x = Day, y = Mean, color = Drug)) +
  geom_line(size = 0.1) +  # Line thickness: 0.5 pt
  geom_point(size = 0.1) +  # Point size: 1
  geom_errorbar(aes(ymin = Mean - SE, ymax = Mean + SE), width = 0.1, size = 0.05) +  # Error bars: width 0.2, thickness 0.3 pt
  geom_vline(xintercept = FR1_L+0.5, linetype = "dashed", color = "black", size = 0.1) +  # Add dashed line at x = 5
  scale_x_continuous(breaks = seq(0, FR1_L+FR5_L, by = 1), limits = c(0.5, FR1_L+FR5_L+0.5)) +  # X-axis: ticks from 1 to 30, limits from 0.5 to 30.5
  scale_y_continuous(
    breaks = seq(0, 40, by = 5),  # Y-axis: ticks every 25 units
    limits = c(0, 40),  # Y-axis limits: 0 to 150
    expand = c(0, 0)  # Remove padding at the ends of the Y-axis
  ) +
  scale_color_manual(values =color_panel$colors[c(1,3)]) +  # Custom line colors
  labs(x = "Day", y = "Lever press") +  # Axis labels
  my_theme  # Apply custom theme


p1
ggsave(filename = paste(Fig_No,"line_plot.pdf"), p1, width = 33.5, height = 33.5, units = "mm")
###FIG1d-lever-----------------------------
rm(list = setdiff(ls(),  c("my_theme","color_panel")))
Fig_No = "1d-FR"
Generation = "F1"
sex = "male"
FR1_L = 5
FR5_L = 5
FR10_L = 5
DATA<-xlsx::read.xlsx("Table_S1_stat_and_raw_data.xlsx",sheetName = Fig_No,header = T)
head(DATA)
totaln = nrow(DATA)-1
data<- as.vector(unlist(DATA[2:nrow(DATA),-c(1,2,3)]))
head(data)
#data formatting
mydata<-data.frame(Drug=rep(as.vector(DATA$Group[c(2:nrow(DATA))]),FR1_L+FR5_L+FR10_L),
                   Day=rep(c(1:(FR1_L+FR5_L+FR10_L)),each = totaln),
                   ParentID = rep(as.vector(DATA$ParentID[c(2:nrow(DATA))]),FR1_L+FR5_L+FR10_L),
                   FRTestType = c(rep("FR1",FR1_L*totaln),rep("FR5",FR5_L*totaln),rep("FR10",FR10_L*totaln)),
                   IndividualID = rep(c(1:totaln),FR1_L+FR5_L+FR10_L),
                   Response = as.numeric(data))
str(mydata)

mydata[,c(1:5)]<-lapply(mydata[,c(1:ncol(mydata)-1)],as.factor)
str(mydata)
mydata<- na.omit(mydata)
mydata_summary <- mydata %>%
  group_by(Drug, Day) %>%
  summarise(
    Mean = mean(Response),
    SE = sd(Response) / sqrt(n()),
    .groups = "drop"
  ) %>%
  ungroup()

mydata_summary$Day <- as.numeric(gsub("Day", "", mydata_summary$Day))
head(mydata_summary)
# Calculate Mean + SE for each day
mydata_summary$Mean_SE <- mydata_summary$Mean + mydata_summary$SE

# Find the maximum value of Mean + SE across all days
max_mean_se <- max(mydata_summary$Mean_SE)

# Print the result
print(max_mean_se)

p1 <- ggplot(mydata_summary, aes(x = Day, y = Mean, color = Drug)) +
  geom_line(size = 0.1) +  # Line thickness: 0.5 pt
  geom_point(size = 0.1) +  # Point size: 1
  geom_errorbar(aes(ymin = Mean - SE, ymax = Mean + SE), width = 0.1, size = 0.05) +  # Error bars: width 0.2, thickness 0.3 pt
  geom_vline(xintercept = c(FR1_L+0.5,FR1_L+FR5_L+0.5), linetype = "dashed", color = "black", size = 0.1) +  # Add dashed line at x = 5
  scale_x_continuous(breaks = seq(0, FR1_L+FR5_L+FR10_L, by = 1), limits = c(0.5, FR1_L+FR5_L+FR10_L+0.5)) +  # X-axis: ticks from 1 to 30, limits from 0.5 to 30.5
  scale_y_continuous(
    breaks = seq(0, 1600, by = 400),  # Y-axis: ticks every 25 units
    limits = c(0, 1600),  # Y-axis limits: 0 to 150
    expand = c(0, 0)  # Remove padding at the ends of the Y-axis
  ) +
  scale_color_manual(values =color_panel$colors[c(1,3)]) +  # Custom line colors
  labs(x = "Day", y = "Lever press") +  # Axis labels
  my_theme  # Apply custom theme


p1
ggsave(filename = paste(Fig_No,"line_plot.pdf"), p1, width = 33.5, height = 33.5, units = "mm")
###FIG1d-pellet-----------------------------
rm(list = setdiff(ls(),  c("my_theme","color_panel")))
Fig_No = "1d-pellet"
Generation = "F1"
sex = "male"
FR1_L = 5
FR5_L = 5
FR10_L = 5
DATA<-xlsx::read.xlsx("Table_S1_stat_and_raw_data.xlsx",sheetName = Fig_No,header = T)
head(DATA)
totaln = nrow(DATA)-1
data<- as.vector(unlist(DATA[2:nrow(DATA),-c(1,2,3)]))
head(data)
#data formatting
mydata<-data.frame(Drug=rep(as.vector(DATA$Group[c(2:nrow(DATA))]),FR1_L+FR5_L+FR10_L),
                   Day=rep(c(1:(FR1_L+FR5_L+FR10_L)),each = totaln),
                   ParentID = rep(as.vector(DATA$ParentID[c(2:nrow(DATA))]),FR1_L+FR5_L+FR10_L),
                   FRTestType = c(rep("FR1",FR1_L*totaln),rep("FR5",FR5_L*totaln),rep("FR10",FR10_L*totaln)),
                   IndividualID = rep(c(1:totaln),FR1_L+FR5_L+FR10_L),
                   Response = as.numeric(data))
str(mydata)

mydata[,c(1:5)]<-lapply(mydata[,c(1:ncol(mydata)-1)],as.factor)

str(mydata)
mydata<- na.omit(mydata)
mydata_summary <- mydata %>%
  group_by(Drug, Day) %>%
  summarise(
    Mean = mean(Response),
    SE = sd(Response) / sqrt(n()),
    .groups = "drop"
  ) %>%
  ungroup()

mydata_summary$Day <- as.numeric(gsub("Day", "", mydata_summary$Day))
head(mydata_summary)
# Calculate Mean + SE for each day
mydata_summary$Mean_SE <- mydata_summary$Mean + mydata_summary$SE

# Find the maximum value of Mean + SE across all days
max_mean_se <- max(mydata_summary$Mean_SE)

# Print the result
print(max_mean_se)

p1 <- ggplot(mydata_summary, aes(x = Day, y = Mean, color = Drug)) +
  geom_line(size = 0.1) +  # Line thickness: 0.5 pt
  geom_point(size = 0.1) +  # Point size: 1
  geom_errorbar(aes(ymin = Mean - SE, ymax = Mean + SE), width = 0.1, size = 0.05) +  # Error bars: width 0.2, thickness 0.3 pt
  geom_vline(xintercept = c(FR1_L+0.5,FR1_L+FR5_L+0.5), linetype = "dashed", color = "black", size = 0.1) +  # Add dashed line at x = 5
  scale_x_continuous(breaks = seq(0, FR1_L+FR5_L+FR10_L, by = 1), limits = c(0.5, FR1_L+FR5_L+FR10_L+0.5)) +  # X-axis: ticks from 1 to 30, limits from 0.5 to 30.5
  scale_y_continuous(
    breaks = seq(0, 160, by = 40),  # Y-axis: ticks every 25 units
    limits = c(0, 160),  # Y-axis limits: 0 to 150
    expand = c(0, 0)  # Remove padding at the ends of the Y-axis
  ) +
  scale_color_manual(values =color_panel$colors[c(1,3)]) +  # Custom line colors
  labs(x = "Day", y = "Lever press") +  # Axis labels
  my_theme  # Apply custom theme


p1
ggsave(filename = paste(Fig_No,"line_plot.pdf"), p1, width = 33.5, height = 33.5, units = "mm")

###FIG1e-lever-----------------------------
rm(list = setdiff(ls(),  c("my_theme","color_panel")))
Fig_No = "1e-FR"
Generation = "F1"
sex = "female"
FR1_L = 5
FR5_L = 5
FR10_L = 5
DATA<-xlsx::read.xlsx("Table_S1_stat_and_raw_data.xlsx",sheetName = Fig_No,header = T)
head(DATA)
totaln = nrow(DATA)-1
data<- as.vector(unlist(DATA[2:nrow(DATA),-c(1,2,3)]))
head(data)
#data formatting
mydata<-data.frame(Drug=rep(as.vector(DATA$Group[c(2:nrow(DATA))]),FR1_L+FR5_L+FR10_L),
                   Day=rep(c(1:(FR1_L+FR5_L+FR10_L)),each = totaln),
                   ParentID = rep(as.vector(DATA$ParentID[c(2:nrow(DATA))]),FR1_L+FR5_L+FR10_L),
                   FRTestType = c(rep("FR1",FR1_L*totaln),rep("FR5",FR5_L*totaln),rep("FR10",FR10_L*totaln)),
                   IndividualID = rep(c(1:totaln),FR1_L+FR5_L+FR10_L),
                   Response = as.numeric(data))
str(mydata)

mydata[,c(1:5)]<-lapply(mydata[,c(1:ncol(mydata)-1)],as.factor)
str(mydata)
mydata<- na.omit(mydata)
mydata_summary <- mydata %>%
  group_by(Drug, Day) %>%
  summarise(
    Mean = mean(Response),
    SE = sd(Response) / sqrt(n()),
    .groups = "drop"
  ) %>%
  ungroup()

mydata_summary$Day <- as.numeric(gsub("Day", "", mydata_summary$Day))
head(mydata_summary)
# Calculate Mean + SE for each day
mydata_summary$Mean_SE <- mydata_summary$Mean + mydata_summary$SE

# Find the maximum value of Mean + SE across all days
max_mean_se <- max(mydata_summary$Mean_SE)

# Print the result
print(max_mean_se)

p1 <- ggplot(mydata_summary, aes(x = Day, y = Mean, color = Drug)) +
  geom_line(size = 0.1) +  # Line thickness: 0.5 pt
  geom_point(size = 0.1) +  # Point size: 1
  geom_errorbar(aes(ymin = Mean - SE, ymax = Mean + SE), width = 0.1, size = 0.05) +  # Error bars: width 0.2, thickness 0.3 pt
  geom_vline(xintercept = c(FR1_L+0.5,FR1_L+FR5_L+0.5), linetype = "dashed", color = "black", size = 0.1) +  # Add dashed line at x = 5
  scale_x_continuous(breaks = seq(0, FR1_L+FR5_L+FR10_L, by = 1), limits = c(0.5, FR1_L+FR5_L+FR10_L+0.5)) +  # X-axis: ticks from 1 to 30, limits from 0.5 to 30.5
  scale_y_continuous(
    breaks = seq(0, 1200, by = 400),  # Y-axis: ticks every 25 units
    limits = c(0, 1200),  # Y-axis limits: 0 to 150
    expand = c(0, 0)  # Remove padding at the ends of the Y-axis
  ) +
  scale_color_manual(values =color_panel$colors[c(1,3)]) +  # Custom line colors
  labs(x = "Day", y = "Lever press") +  # Axis labels
  my_theme  # Apply custom theme


p1
ggsave(filename = paste(Fig_No,"line_plot.pdf"), p1, width = 33.5, height = 33.5, units = "mm")
###FIG1e-pellet-----------------------------
rm(list = setdiff(ls(),  c("my_theme","color_panel")))
Fig_No = "1e-pellet"
Generation = "F1"
sex = "female"
FR1_L = 5
FR5_L = 5
FR10_L = 5
DATA<-xlsx::read.xlsx("Table_S1_stat_and_raw_data.xlsx",sheetName = Fig_No,header = T)
head(DATA)
totaln = nrow(DATA)-1
data<- as.vector(unlist(DATA[2:nrow(DATA),-c(1,2,3)]))
head(data)
#data formatting
mydata<-data.frame(Drug=rep(as.vector(DATA$Group[c(2:nrow(DATA))]),FR1_L+FR5_L+FR10_L),
                   Day=rep(c(1:(FR1_L+FR5_L+FR10_L)),each = totaln),
                   ParentID = rep(as.vector(DATA$ParentID[c(2:nrow(DATA))]),FR1_L+FR5_L+FR10_L),
                   FRTestType = c(rep("FR1",FR1_L*totaln),rep("FR5",FR5_L*totaln),rep("FR10",FR10_L*totaln)),
                   IndividualID = rep(c(1:totaln),FR1_L+FR5_L+FR10_L),
                   Response = as.numeric(data))
str(mydata)

mydata[,c(1:5)]<-lapply(mydata[,c(1:ncol(mydata)-1)],as.factor)

str(mydata)
mydata<- na.omit(mydata)
mydata_summary <- mydata %>%
  group_by(Drug, Day) %>%
  summarise(
    Mean = mean(Response),
    SE = sd(Response) / sqrt(n()),
    .groups = "drop"
  ) %>%
  ungroup()

mydata_summary$Day <- as.numeric(gsub("Day", "", mydata_summary$Day))
head(mydata_summary)
# Calculate Mean + SE for each day
mydata_summary$Mean_SE <- mydata_summary$Mean + mydata_summary$SE

# Find the maximum value of Mean + SE across all days
max_mean_se <- max(mydata_summary$Mean_SE)

# Print the result
print(max_mean_se)

p1 <- ggplot(mydata_summary, aes(x = Day, y = Mean, color = Drug)) +
  geom_line(size = 0.1) +  # Line thickness: 0.5 pt
  geom_point(size = 0.1) +  # Point size: 1
  geom_errorbar(aes(ymin = Mean - SE, ymax = Mean + SE), width = 0.1, size = 0.05) +  # Error bars: width 0.2, thickness 0.3 pt
  geom_vline(xintercept = c(FR1_L+0.5,FR1_L+FR5_L+0.5), linetype = "dashed", color = "black", size = 0.1) +  # Add dashed line at x = 5
  scale_x_continuous(breaks = seq(0, FR1_L+FR5_L+FR10_L, by = 1), limits = c(0.5, FR1_L+FR5_L+FR10_L+0.5)) +  # X-axis: ticks from 1 to 30, limits from 0.5 to 30.5
  scale_y_continuous(
    breaks = seq(0, 120, by = 40),  # Y-axis: ticks every 25 units
    limits = c(0, 120),  # Y-axis limits: 0 to 150
    expand = c(0, 0)  # Remove padding at the ends of the Y-axis
  ) +
  scale_color_manual(values =color_panel$colors[c(1,3)]) +  # Custom line colors
  labs(x = "Day", y = "Lever press") +  # Axis labels
  my_theme  # Apply custom theme


p1
ggsave(filename = paste(Fig_No,"line_plot.pdf"), p1, width = 33.5, height = 33.5, units = "mm")
###FIG1f-lever-----------------------------
rm(list = setdiff(ls(),  c("my_theme","color_panel")))
Fig_No = "1f-FR"
Generation = "F2"
sex = "male"
FR1_L = 3
FR5_L = 6
DATA<-xlsx::read.xlsx("Table_S1_stat_and_raw_data.xlsx",sheetName = Fig_No,header = T)
head(DATA)
totaln = nrow(DATA)-1
data<- as.vector(unlist(DATA[2:nrow(DATA),-c(1,2,3,4)]))
head(data)
#data formatting
mydata<-data.frame(Drug=rep(as.vector(DATA$Group[c(2:nrow(DATA))]),FR1_L+FR5_L),
                   Day=rep(c(1:(FR1_L+FR5_L)),each = totaln),
                   GrandparentID = rep(as.vector(DATA$Grandparent[c(2:nrow(DATA))]),FR1_L+FR5_L),
                   ParentID = rep(as.vector(DATA$ParentID[c(2:nrow(DATA))]),FR1_L+FR5_L),
                   FRTestType = c(rep("FR1",FR1_L*totaln),rep("FR5",FR5_L*totaln)),
                   IndividualID = rep(c(1:totaln),FR1_L+FR5_L),
                   Response = as.numeric(data))
str(mydata)

mydata[,c(1:6)]<-lapply(mydata[,c(1:ncol(mydata)-1)],as.factor)
str(mydata)
mydata<- na.omit(mydata)
mydata_summary <- mydata %>%
  group_by(Drug, Day) %>%
  summarise(
    Mean = mean(Response),
    SE = sd(Response) / sqrt(n()),
    .groups = "drop"
  ) %>%
  ungroup()

mydata_summary$Day <- as.numeric(gsub("Day", "", mydata_summary$Day))
head(mydata_summary)
# Calculate Mean + SE for each day
mydata_summary$Mean_SE <- mydata_summary$Mean + mydata_summary$SE

# Find the maximum value of Mean + SE across all days
max_mean_se <- max(mydata_summary$Mean_SE)

# Print the result
print(max_mean_se)

p1 <- ggplot(mydata_summary, aes(x = Day, y = Mean, color = Drug)) +
  geom_line(size = 0.1) +  # Line thickness: 0.5 pt
  geom_point(size = 0.1) +  # Point size: 1
  geom_errorbar(aes(ymin = Mean - SE, ymax = Mean + SE), width = 0.1, size = 0.05) +  # Error bars: width 0.2, thickness 0.3 pt
  geom_vline(xintercept = FR1_L+0.5, linetype = "dashed", color = "black", size = 0.1) +  # Add dashed line at x = 5
  scale_x_continuous(breaks = seq(0, FR1_L+FR5_L, by = 1), limits = c(0.5, FR1_L+FR5_L+0.5)) +  # X-axis: ticks from 1 to 30, limits from 0.5 to 30.5
  scale_y_continuous(
    breaks = seq(0, 100, by = 20),  # Y-axis: ticks every 25 units
    limits = c(0, 100),  # Y-axis limits: 0 to 150
    expand = c(0, 0)  # Remove padding at the ends of the Y-axis
  ) +
  scale_color_manual(values =color_panel$colors[c(1,3)]) +  # Custom line colors
  labs(x = "Day", y = "Lever press") +  # Axis labels
  my_theme  # Apply custom theme


p1
ggsave(filename = paste(Fig_No,"line_plot.pdf"), p1, width = 33.5, height = 33.5, units = "mm")

###FIG1f-infusion-----------------------------
rm(list = setdiff(ls(),  c("my_theme","color_panel")))
Fig_No = "1f-infusions"
Generation = "F2"
sex = "male"
FR1_L = 3
FR5_L = 6
DATA<-xlsx::read.xlsx("Table_S1_stat_and_raw_data.xlsx",sheetName = Fig_No,header = T)
head(DATA)
totaln = nrow(DATA)-1
data<- as.vector(unlist(DATA[2:nrow(DATA),-c(1,2,3,4)]))
head(data)
#data formatting
mydata<-data.frame(Drug=rep(as.vector(DATA$Group[c(2:nrow(DATA))]),FR1_L+FR5_L),
                   Day=rep(c(1:(FR1_L+FR5_L)),each = totaln),
                   GrandparentID = rep(as.vector(DATA$Grandparent[c(2:nrow(DATA))]),FR1_L+FR5_L),
                   ParentID = rep(as.vector(DATA$ParentID[c(2:nrow(DATA))]),FR1_L+FR5_L),
                   FRTestType = c(rep("FR1",FR1_L*totaln),rep("FR5",FR5_L*totaln)),
                   IndividualID = rep(c(1:totaln),FR1_L+FR5_L),
                   Response = as.numeric(data))
str(mydata)

mydata[,c(1:6)]<-lapply(mydata[,c(1:ncol(mydata)-1)],as.factor)
str(mydata)
mydata<- na.omit(mydata)
mydata_summary <- mydata %>%
  group_by(Drug, Day) %>%
  summarise(
    Mean = mean(Response),
    SE = sd(Response) / sqrt(n()),
    .groups = "drop"
  ) %>%
  ungroup()

mydata_summary$Day <- as.numeric(gsub("Day", "", mydata_summary$Day))
head(mydata_summary)
# Calculate Mean + SE for each day
mydata_summary$Mean_SE <- mydata_summary$Mean + mydata_summary$SE

# Find the maximum value of Mean + SE across all days
max_mean_se <- max(mydata_summary$Mean_SE)

# Print the result
print(max_mean_se)

p1 <- ggplot(mydata_summary, aes(x = Day, y = Mean, color = Drug)) +
  geom_line(size = 0.1) +  # Line thickness: 0.5 pt
  geom_point(size = 0.1) +  # Point size: 1
  geom_errorbar(aes(ymin = Mean - SE, ymax = Mean + SE), width = 0.1, size = 0.05) +  # Error bars: width 0.2, thickness 0.3 pt
  geom_vline(xintercept = FR1_L+0.5, linetype = "dashed", color = "black", size = 0.1) +  # Add dashed line at x = 5
  scale_x_continuous(breaks = seq(0, FR1_L+FR5_L, by = 1), limits = c(0.5, FR1_L+FR5_L+0.5)) +  # X-axis: ticks from 1 to 30, limits from 0.5 to 30.5
  scale_y_continuous(
    breaks = seq(0, 40, by = 5),  # Y-axis: ticks every 25 units
    limits = c(0, 40),  # Y-axis limits: 0 to 150
    expand = c(0, 0)  # Remove padding at the ends of the Y-axis
  ) +
  scale_color_manual(values =color_panel$colors[c(1,3)]) +  # Custom line colors
  labs(x = "Day", y = "Lever press") +  # Axis labels
  my_theme  # Apply custom theme


p1
ggsave(filename = paste(Fig_No,"line_plot.pdf"), p1, width = 33.5, height = 33.5, units = "mm")

###FIG1g-lever-----------------------------
rm(list = setdiff(ls(),  c("my_theme","color_panel")))
Fig_No = "1g-FR"
Generation = "F2"
sex = "female"
FR1_L = 3
FR5_L = 6
DATA<-xlsx::read.xlsx("Table_S1_stat_and_raw_data.xlsx",sheetName = Fig_No,header = T)
head(DATA)
totaln = nrow(DATA)-1
data<- as.vector(unlist(DATA[2:nrow(DATA),-c(1,2,3,4)]))
head(data)
#data formatting
mydata<-data.frame(Drug=rep(as.vector(DATA$Group[c(2:nrow(DATA))]),FR1_L+FR5_L),
                   Day=rep(c(1:(FR1_L+FR5_L)),each = totaln),
                   GrandparentID = rep(as.vector(DATA$Grandparent[c(2:nrow(DATA))]),FR1_L+FR5_L),
                   ParentID = rep(as.vector(DATA$ParentID[c(2:nrow(DATA))]),FR1_L+FR5_L),
                   FRTestType = c(rep("FR1",FR1_L*totaln),rep("FR5",FR5_L*totaln)),
                   IndividualID = rep(c(1:totaln),FR1_L+FR5_L),
                   Response = as.numeric(data))
str(mydata)

mydata[,c(1:6)]<-lapply(mydata[,c(1:ncol(mydata)-1)],as.factor)
str(mydata)
mydata<- na.omit(mydata)
mydata_summary <- mydata %>%
  group_by(Drug, Day) %>%
  summarise(
    Mean = mean(Response),
    SE = sd(Response) / sqrt(n()),
    .groups = "drop"
  ) %>%
  ungroup()

mydata_summary$Day <- as.numeric(gsub("Day", "", mydata_summary$Day))
head(mydata_summary)
# Calculate Mean + SE for each day
mydata_summary$Mean_SE <- mydata_summary$Mean + mydata_summary$SE

# Find the maximum value of Mean + SE across all days
max_mean_se <- max(mydata_summary$Mean_SE)

# Print the result
print(max_mean_se)

p1 <- ggplot(mydata_summary, aes(x = Day, y = Mean, color = Drug)) +
  geom_line(size = 0.1) +  # Line thickness: 0.5 pt
  geom_point(size = 0.1) +  # Point size: 1
  geom_errorbar(aes(ymin = Mean - SE, ymax = Mean + SE), width = 0.1, size = 0.05) +  # Error bars: width 0.2, thickness 0.3 pt
  geom_vline(xintercept = FR1_L+0.5, linetype = "dashed", color = "black", size = 0.1) +  # Add dashed line at x = 5
  scale_x_continuous(breaks = seq(0, FR1_L+FR5_L, by = 1), limits = c(0.5, FR1_L+FR5_L+0.5)) +  # X-axis: ticks from 1 to 30, limits from 0.5 to 30.5
  scale_y_continuous(
    breaks = seq(0, 120, by = 20),  # Y-axis: ticks every 25 units
    limits = c(0, 120),  # Y-axis limits: 0 to 150
    expand = c(0, 0)  # Remove padding at the ends of the Y-axis
  ) +
  scale_color_manual(values =color_panel$colors[c(1,3)]) +  # Custom line colors
  labs(x = "Day", y = "Lever press") +  # Axis labels
  my_theme  # Apply custom theme


p1
ggsave(filename = paste(Fig_No,"line_plot.pdf"), p1, width = 33.5, height = 33.5, units = "mm")

###FIG1g-infusion-----------------------------
rm(list = setdiff(ls(),  c("my_theme","color_panel")))
Fig_No = "1g-infusions"
Generation = "F2"
sex = "female"
FR1_L = 3
FR5_L = 6
DATA<-xlsx::read.xlsx("Table_S1_stat_and_raw_data.xlsx",sheetName = Fig_No,header = T)
head(DATA)
totaln = nrow(DATA)-1
data<- as.vector(unlist(DATA[2:nrow(DATA),-c(1,2,3,4)]))
head(data)
#data formatting
mydata<-data.frame(Drug=rep(as.vector(DATA$Group[c(2:nrow(DATA))]),FR1_L+FR5_L),
                   Day=rep(c(1:(FR1_L+FR5_L)),each = totaln),
                   GrandparentID = rep(as.vector(DATA$Grandparent[c(2:nrow(DATA))]),FR1_L+FR5_L),
                   ParentID = rep(as.vector(DATA$ParentID[c(2:nrow(DATA))]),FR1_L+FR5_L),
                   FRTestType = c(rep("FR1",FR1_L*totaln),rep("FR5",FR5_L*totaln)),
                   IndividualID = rep(c(1:totaln),FR1_L+FR5_L),
                   Response = as.numeric(data))
str(mydata)

mydata[,c(1:6)]<-lapply(mydata[,c(1:ncol(mydata)-1)],as.factor)
str(mydata)
mydata<- na.omit(mydata)
mydata_summary <- mydata %>%
  group_by(Drug, Day) %>%
  summarise(
    Mean = mean(Response),
    SE = sd(Response) / sqrt(n()),
    .groups = "drop"
  ) %>%
  ungroup()

mydata_summary$Day <- as.numeric(gsub("Day", "", mydata_summary$Day))
head(mydata_summary)
# Calculate Mean + SE for each day
mydata_summary$Mean_SE <- mydata_summary$Mean + mydata_summary$SE

# Find the maximum value of Mean + SE across all days
max_mean_se <- max(mydata_summary$Mean_SE)

# Print the result
print(max_mean_se)

p1 <- ggplot(mydata_summary, aes(x = Day, y = Mean, color = Drug)) +
  geom_line(size = 0.1) +  # Line thickness: 0.5 pt
  geom_point(size = 0.1) +  # Point size: 1
  geom_errorbar(aes(ymin = Mean - SE, ymax = Mean + SE), width = 0.1, size = 0.05) +  # Error bars: width 0.2, thickness 0.3 pt
  geom_vline(xintercept = FR1_L+0.5, linetype = "dashed", color = "black", size = 0.1) +  # Add dashed line at x = 5
  scale_x_continuous(breaks = seq(0, FR1_L+FR5_L, by = 1), limits = c(0.5, FR1_L+FR5_L+0.5)) +  # X-axis: ticks from 1 to 30, limits from 0.5 to 30.5
  scale_y_continuous(
    breaks = seq(0, 30, by = 5),  # Y-axis: ticks every 25 units
    limits = c(0, 30),  # Y-axis limits: 0 to 150
    expand = c(0, 0)  # Remove padding at the ends of the Y-axis
  ) +
  scale_color_manual(values =color_panel$colors[c(1,3)]) +  # Custom line colors
  labs(x = "Day", y = "Lever press") +  # Axis labels
  my_theme  # Apply custom theme


p1
ggsave(filename = paste(Fig_No,"line_plot.pdf"), p1, width = 33.5, height = 33.5, units = "mm")

###FIG2b-lever-----------------------------
rm(list = setdiff(ls(),  c("my_theme","color_panel")))
Fig_No = "2b-FR"
Generation = "F1"
sex = "male"
FR1_L = 3
FR5_L = 6
DATA<-xlsx::read.xlsx("Table_S1_stat_and_raw_data.xlsx",sheetName = Fig_No,header = T)
head(DATA)
totaln = nrow(DATA)-1
data<- as.vector(unlist(DATA[2:nrow(DATA),-c(1,2,3,4)]))
head(data)
#data formatting
mydata<-data.frame(Drug=rep(as.vector(DATA$Drug[c(2:nrow(DATA))]),FR1_L+FR5_L),
                   DeliveryMethod=rep(as.vector(DATA$DeliveryMethod[c(2:nrow(DATA))]),FR1_L+FR5_L),
                   Day=rep(c(1:(FR1_L+FR5_L)),each = totaln),
                   ParentID = rep(as.vector(DATA$ParentID[c(2:nrow(DATA))]),FR1_L+FR5_L),
                   FRTestType = c(rep("FR1",FR1_L*totaln),rep("FR5",FR5_L*totaln)),
                   IndividualID = rep(c(1:totaln),FR1_L+FR5_L),
                   Response = as.numeric(data))
str(mydata)

mydata[,c(1:6)]<-lapply(mydata[,c(1:ncol(mydata)-1)],as.factor)
str(mydata)

mydata<- na.omit(mydata)
mydata_summary <- mydata %>%
  group_by(Drug,DeliveryMethod, Day) %>%
  summarise(
    Mean = mean(Response),
    SE = sd(Response) / sqrt(n()),
    .groups = "drop"
  ) %>%
  ungroup()

mydata_summary$Day <- as.numeric(gsub("Day", "", mydata_summary$Day))
head(mydata_summary)
# Calculate Mean + SE for each day
mydata_summary$Mean_SE <- mydata_summary$Mean + mydata_summary$SE
mydata_summary$Group = paste(mydata_summary$Drug,mydata_summary$DeliveryMethod)
# Find the maximum value of Mean + SE across all days
max_mean_se <- max(mydata_summary$Mean_SE)

# Print the result
print(max_mean_se)


p1 <- ggplot(mydata_summary, aes(x = Day, y = Mean, color = Group)) +
  geom_line(size = 0.1) +  # Line thickness: 0.5 pt
  geom_point(size = 0.1) +  # Point size: 1
  geom_errorbar(aes(ymin = Mean - SE, ymax = Mean + SE), width = 0.1, size = 0.05) +  # Error bars: width 0.2, thickness 0.3 pt
  geom_vline(xintercept = FR1_L+0.5, linetype = "dashed", color = "black", size = 0.1) +  # Add dashed line at x = 5
  scale_x_continuous(breaks = seq(0, FR1_L+FR5_L, by = 1), limits = c(0.5, FR1_L+FR5_L+0.5)) +  # X-axis: ticks from 1 to 30, limits from 0.5 to 30.5
  scale_y_continuous(
    breaks = seq(0, 120, by = 30),  # Y-axis: ticks every 25 units
    limits = c(0, 120),  # Y-axis limits: 0 to 150
    expand = c(0, 0)  # Remove padding at the ends of the Y-axis
  ) +
  scale_color_manual(values = color_panel$colors[c(3,4,1,2)]) +  # Custom line colors
  labs(x = "Day", y = "Lever press") +  # Axis labels
  my_theme  # Apply custom theme


p1
ggsave(filename = paste(Fig_No,"line_plot.pdf"), p1, width = 33.5, height = 33.5, units = "mm")

###FIG2b-infusions-----------------------------
rm(list = setdiff(ls(),  c("my_theme","color_panel")))
Fig_No = "2b-infusion"
Generation = "F1"
sex = "male"
FR1_L = 3
FR5_L = 6
DATA<-xlsx::read.xlsx("Table_S1_stat_and_raw_data.xlsx",sheetName = Fig_No,header = T)
head(DATA)
totaln = nrow(DATA)-1
data<- as.vector(unlist(DATA[2:nrow(DATA),-c(1,2,3,4)]))
head(data)
#data formatting
mydata<-data.frame(Drug=rep(as.vector(DATA$Drug[c(2:nrow(DATA))]),FR1_L+FR5_L),
                   DeliveryMethod=rep(as.vector(DATA$DeliveryMethod[c(2:nrow(DATA))]),FR1_L+FR5_L),
                   Day=rep(c(1:(FR1_L+FR5_L)),each = totaln),
                   ParentID = rep(as.vector(DATA$ParentID[c(2:nrow(DATA))]),FR1_L+FR5_L),
                   FRTestType = c(rep("FR1",FR1_L*totaln),rep("FR5",FR5_L*totaln)),
                   IndividualID = rep(c(1:totaln),FR1_L+FR5_L),
                   Response = as.numeric(data))
str(mydata)

mydata[,c(1:6)]<-lapply(mydata[,c(1:ncol(mydata)-1)],as.factor)
str(mydata)

mydata<- na.omit(mydata)
mydata_summary <- mydata %>%
  group_by(Drug,DeliveryMethod, Day) %>%
  summarise(
    Mean = mean(Response),
    SE = sd(Response) / sqrt(n()),
    .groups = "drop"
  ) %>%
  ungroup()

mydata_summary$Day <- as.numeric(gsub("Day", "", mydata_summary$Day))
head(mydata_summary)
# Calculate Mean + SE for each day
mydata_summary$Mean_SE <- mydata_summary$Mean + mydata_summary$SE
mydata_summary$Group = paste(mydata_summary$Drug,mydata_summary$DeliveryMethod)
# Find the maximum value of Mean + SE across all days
max_mean_se <- max(mydata_summary$Mean_SE)

# Print the result
print(max_mean_se)

p1 <- ggplot(mydata_summary, aes(x = Day, y = Mean, color = Group)) +
  geom_line(size = 0.1) +  # Line thickness: 0.5 pt
  geom_point(size = 0.1) +  # Point size: 1
  geom_errorbar(aes(ymin = Mean - SE, ymax = Mean + SE), width = 0.1, size = 0.05) +  # Error bars: width 0.2, thickness 0.3 pt
  geom_vline(xintercept = FR1_L+0.5, linetype = "dashed", color = "black", size = 0.1) +  # Add dashed line at x = 5
  scale_x_continuous(breaks = seq(0, FR1_L+FR5_L, by = 1), limits = c(0.5, FR1_L+FR5_L+0.5)) +  # X-axis: ticks from 1 to 30, limits from 0.5 to 30.5
  scale_y_continuous(
    breaks = seq(0, 40, by = 10),  # Y-axis: ticks every 25 units
    limits = c(0, 40),  # Y-axis limits: 0 to 150
    expand = c(0, 0)  # Remove padding at the ends of the Y-axis
  ) +
  scale_color_manual(values =color_panel$colors[c(3,4,1,2))) +  # Custom line colors
  labs(x = "Day", y = "Lever press") +  # Axis labels
  my_theme  # Apply custom theme


p1
ggsave(filename = paste(Fig_No,"line_plot.pdf"), p1, width = 33.5, height = 33.5, units = "mm")


###FIG2d-lever-----------------------------
rm(list = setdiff(ls(),  c("my_theme","color_panel")))
Fig_No = "2d-lever"
Generation = "F1"
sex = "male"
dose <-c(0,2,4.5,6.8,20,27,45,67.5)
DATA<-xlsx::read.xlsx("Table_S1_stat_and_raw_data.xlsx",sheetName = Fig_No,header = T)
head(DATA)
totaln = nrow(DATA)
data<- as.vector(unlist(DATA[1:nrow(DATA),-c(1,2,3,4)]))
head(data)
#data formatting
mydata<-data.frame(Drug=rep(as.vector(DATA$Drug),length(dose)),
                   DeliveryMethod=rep(as.vector(DATA$DeliveryMethod),length(dose)),
                   Dose = rep(as.vector(dose),each = totaln),
                   ParentID = rep(as.vector(DATA$ParentID),length(dose)),
                   IndividualID = rep(DATA$ID,length(dose)),
                   Response = as.numeric(data))
str(mydata)

mydata[,c(1:5)]<-lapply(mydata[,c(1:ncol(mydata)-1)],as.factor)
str(mydata)

mydata<- na.omit(mydata)
mydata_summary <- mydata %>%
  group_by(Drug,DeliveryMethod, Dose) %>%
  summarise(
    Mean = mean(Response),
    SE = sd(Response) / sqrt(n()),
    .groups = "drop"
  ) %>%
  ungroup()

mydata_summary$Dose <- as.numeric(gsub("Dose", "", mydata_summary$Dose))
head(mydata_summary)
# Calculate Mean + SE for each day
mydata_summary$Mean_SE <- mydata_summary$Mean + mydata_summary$SE
mydata_summary$Group = paste(mydata_summary$Drug,mydata_summary$DeliveryMethod)
# Find the maximum value of Mean + SE across all days
max_mean_se <- max(mydata_summary$Mean_SE)

# Print the result
print(max_mean_se)

p1 <- ggplot(mydata_summary, aes(x = Dose, y = Mean, color = Group)) +
  geom_line(size = 0.1) +  # Line thickness: 0.5 pt
  geom_point(size = 0.1) +  # Point size: 1
  geom_errorbar(aes(ymin = Mean - SE, ymax = Mean + SE), width = 0.1, size = 0.05) +  # Error bars: width 0.2, thickness 0.3 pt
  scale_x_continuous(breaks =c(0,2,4.5,6.8,20,27,45,67.5), limits = c(-0.5, 70)) +  # X-axis: ticks from 1 to 30, limits from 0.5 to 30.5
  scale_y_continuous(
    breaks = seq(0, 500, by = 100),  # Y-axis: ticks every 25 units
    limits = c(0, 500),  # Y-axis limits: 0 to 150
    expand = c(0, 0)  # Remove padding at the ends of the Y-axis
  ) +
  scale_color_manual(values = color_panel$colors[c(3,4,1,2)]) +  # Custom line colors
  labs(x = "Dose", y = "Lever press") +  # Axis labels
  my_theme  # Apply custom theme


p1
ggsave(filename = paste(Fig_No,"line_plot.pdf"), p1, width = 33.5, height = 33.5, units = "mm")

###FIG2d-dosage-----------------------------
rm(list = setdiff(ls(),  c("my_theme","color_panel")))
Fig_No = "2d-dosage"
Generation = "F1"
sex = "male"
dose <-c(0,2,4.5,6.8,20,27,45,67.5)
DATA<-xlsx::read.xlsx("Table_S1_stat_and_raw_data.xlsx",sheetName = Fig_No,header = T)
head(DATA)
totaln = nrow(DATA)
data<- as.vector(unlist(DATA[1:nrow(DATA),-c(1,2,3,4)]))
head(data)
#data formatting
mydata<-data.frame(Drug=rep(as.vector(DATA$Drug),length(dose)),
                   DeliveryMethod=rep(as.vector(DATA$DeliveryMethod),length(dose)),
                   Dose = rep(as.vector(dose),each = totaln),
                   ParentID = rep(as.vector(DATA$ParentID),length(dose)),
                   IndividualID = rep(DATA$ID,length(dose)),
                   Response = as.numeric(data))
str(mydata)

mydata[,c(1:5)]<-lapply(mydata[,c(1:ncol(mydata)-1)],as.factor)
str(mydata)

mydata<- na.omit(mydata)
mydata_summary <- mydata %>%
  group_by(Drug,DeliveryMethod, Dose) %>%
  summarise(
    Mean = mean(Response),
    SE = sd(Response) / sqrt(n()),
    .groups = "drop"
  ) %>%
  ungroup()

mydata_summary$Dose <- as.numeric(gsub("Dose", "", mydata_summary$Dose))
head(mydata_summary)
# Calculate Mean + SE for each day
mydata_summary$Mean_SE <- mydata_summary$Mean + mydata_summary$SEhttp://127.0.0.1:25935/graphics/plot_zoom_png?width=1184&height=861
mydata_summary$Group = paste(mydata_summary$Drug,mydata_summary$DeliveryMethod)
# Find the maximum value of Mean + SE across all days
max_mean_se <- max(mydata_summary$Mean_SE)

# Print the result
print(max_mean_se)

p1 <- ggplot(mydata_summary, aes(x = Dose, y = Mean, color = Group)) +
  geom_line(size = 0.1) +  # Line thickness: 0.5 pt
  geom_point(size = 0.1) +  # Point size: 1
  geom_errorbar(aes(ymin = Mean - SE, ymax = Mean + SE), width = 0.1, size = 0.05) +  # Error bars: width 0.2, thickness 0.3 pt
  scale_x_continuous(breaks =c(0,2,4.5,6.8,20,27,45,67.5), limits = c(-0.5, 70)) +  # X-axis: ticks from 1 to 30, limits from 0.5 to 30.5
  scale_y_continuous(
    breaks = seq(0, 1500, by = 300),  # Y-axis: ticks every 25 units
    limits = c(0, 1510),  # Y-axis limits: 0 to 150
    expand = c(0, 0)  # Remove padding at the ends of the Y-axis
  ) +
  scale_color_manual(values = color_panel$colors[c(3,4,1,2)]) +  # Custom line colors
  labs(x = "Dose", y = "Lever press") +  # Axis labels
  my_theme  # Apply custom theme


p1
ggsave(filename = paste(Fig_No,"line_plot.pdf"), p1, width = 33.5, height = 33.5, units = "mm")

###FIG3b-FR-----------------------------
rm(list = setdiff(ls(),  c("my_theme","color_panel")))
Fig_No = "3b-FR"
Generation = "RNA F1"
sex = "male"
FR1_L = 3
FR5_L = 6
DATA<-xlsx::read.xlsx("Table_S1_stat_and_raw_data.xlsx",sheetName = Fig_No,header = T)
head(DATA)
totaln = nrow(DATA)-1
data<- as.vector(unlist(DATA[2:nrow(DATA),-c(1,2)]))
head(data)
#data formatting
mydata<-data.frame(RNA=rep(as.vector(DATA$Group[c(2:nrow(DATA))]),FR1_L+FR5_L),
                   Day=rep(c(1:(FR1_L+FR5_L)),each = totaln),
                   FRTestType = c(rep("FR1",FR1_L*totaln),rep("FR5",FR5_L*totaln)),
                   IndividualID = rep(DATA$ID[c(2:nrow(DATA))],FR1_L+FR5_L),
                   Response = as.numeric(data))
str(mydata)

mydata[,c(1:4)]<-lapply(mydata[,c(1:ncol(mydata)-1)],as.factor)
str(mydata)
mydata<- na.omit(mydata)
mydata_summary <- mydata %>%
  group_by(RNA, Day) %>%
  summarise(
    Mean = mean(Response),
    SE = sd(Response) / sqrt(n()),
    .groups = "drop"
  ) %>%
  ungroup()

mydata_summary$Day <- as.numeric(gsub("Day", "", mydata_summary$Day))
head(mydata_summary)
# Calculate Mean + SE for each day
mydata_summary$Mean_SE <- mydata_summary$Mean + mydata_summary$SE

max_mean_se <- max(mydata_summary$Mean_SE)

# Print the result
print(max_mean_se)

p1 <- ggplot(mydata_summary, aes(x = Day, y = Mean, color = RNA)) +
  geom_line(size = 0.1) +  # Line thickness: 0.5 pt
  geom_point(size = 0.1) +  # Point size: 1
  geom_errorbar(aes(ymin = Mean - SE, ymax = Mean + SE), width = 0.1, size = 0.05) +  # Error bars: width 0.2, thickness 0.3 pt
  geom_vline(xintercept = FR1_L+0.5, linetype = "dashed", color = "black", size = 0.1) +  # Add dashed line at x = 5
  scale_x_continuous(breaks = seq(0, FR1_L+FR5_L, by = 1), limits = c(0.5, FR1_L+FR5_L+0.5)) +  # X-axis: ticks from 1 to 30, limits from 0.5 to 30.5
  scale_y_continuous(
    breaks = seq(0, 120, by = 20),  # Y-axis: ticks every 25 units
    limits = c(0, 120),  # Y-axis limits: 0 to 150
    expand = c(0, 0)  # Remove padding at the ends of the Y-axis
  ) +
  scale_color_manual(values =color_panel$colors[c(3,4,1)]) +  # Custom line colors
  labs(x = "Day", y = "Lever press") +  # Axis labels
  my_theme  # Apply custom theme


p1
ggsave(filename = paste(Fig_No,"line_plot.pdf"), p1, width = 33.5, height = 33.5, units = "mm")
###FIG3b-infusions----------------------
rm(list = setdiff(ls(),  c("my_theme","color_panel")))
Fig_No = "3b-infusions"
Generation = "RNA F1"
sex = "male"
FR1_L = 3
FR5_L = 6
DATA<-xlsx::read.xlsx("Table_S1_stat_and_raw_data.xlsx",sheetName = Fig_No,header = T)
head(DATA)
totaln = nrow(DATA)-1
data<- as.vector(unlist(DATA[2:nrow(DATA),-c(1,2)]))
head(data)
#data formatting
mydata<-data.frame(RNA=rep(as.vector(DATA$Group[c(2:nrow(DATA))]),FR1_L+FR5_L),
                   Day=rep(c(1:(FR1_L+FR5_L)),each = totaln),
                   FRTestType = c(rep("FR1",FR1_L*totaln),rep("FR5",FR5_L*totaln)),
                   IndividualID = rep(DATA$ID[c(2:nrow(DATA))],FR1_L+FR5_L),
                   Response = as.numeric(data))
str(mydata)

mydata[,c(1:4)]<-lapply(mydata[,c(1:ncol(mydata)-1)],as.factor)
str(mydata)
mydata<- na.omit(mydata)
mydata_summary <- mydata %>%
  group_by(RNA, Day) %>%
  summarise(
    Mean = mean(Response),
    SE = sd(Response) / sqrt(n()),
    .groups = "drop"
  ) %>%
  ungroup()

mydata_summary$Day <- as.numeric(gsub("Day", "", mydata_summary$Day))
head(mydata_summary)
# Calculate Mean + SE for each day
mydata_summary$Mean_SE <- mydata_summary$Mean + mydata_summary$SE

max_mean_se <- max(mydata_summary$Mean_SE)

# Print the result
print(max_mean_se)

p1 <- ggplot(mydata_summary, aes(x = Day, y = Mean, color = RNA)) +
  geom_line(size = 0.1) +  # Line thickness: 0.5 pt
  geom_point(size = 0.1) +  # Point size: 1
  geom_errorbar(aes(ymin = Mean - SE, ymax = Mean + SE), width = 0.1, size = 0.05) +  # Error bars: width 0.2, thickness 0.3 pt
  geom_vline(xintercept = FR1_L+0.5, linetype = "dashed", color = "black", size = 0.1) +  # Add dashed line at x = 5
  scale_x_continuous(breaks = seq(0, FR1_L+FR5_L, by = 1), limits = c(0.5, FR1_L+FR5_L+0.5)) +  # X-axis: ticks from 1 to 30, limits from 0.5 to 30.5
  scale_y_continuous(
    breaks = seq(0, 40, by = 10),  # Y-axis: ticks every 25 units
    limits = c(0, 40),  # Y-axis limits: 0 to 150
    expand = c(0, 0)  # Remove padding at the ends of the Y-axis
  ) +
  scale_color_manual(values =color_panel$colors[c(3,4,1)]) +  # Custom line colors
  labs(x = "Day", y = "Lever press") +  # Axis labels
  my_theme  # Apply custom theme


p1
ggsave(filename = paste(Fig_No,"line_plot.pdf"), p1, width = 33.5, height = 33.5, units = "mm")
###FIG3c-FR-----------------------------
rm(list = setdiff(ls(),c("my_theme","color_panel")))
Fig_No = "3c-FR"
Generation = "RNA F1"
sex = "female"
FR1_L = 3
FR5_L = 6
DATA<-xlsx::read.xlsx("Table_S1_stat_and_raw_data.xlsx",sheetName = Fig_No,header = T)
head(DATA)
totaln = nrow(DATA)-1
data<- as.vector(unlist(DATA[2:nrow(DATA),-c(1,2)]))
head(data)
#data formatting
mydata<-data.frame(RNA=rep(as.vector(DATA$Group[c(2:nrow(DATA))]),FR1_L+FR5_L),
                   Day=rep(c(1:(FR1_L+FR5_L)),each = totaln),
                   FRTestType = c(rep("FR1",FR1_L*totaln),rep("FR5",FR5_L*totaln)),
                   IndividualID = rep(DATA$ID[c(2:nrow(DATA))],FR1_L+FR5_L),
                   Response = as.numeric(data))
str(mydata)

mydata[,c(1:4)]<-lapply(mydata[,c(1:ncol(mydata)-1)],as.factor)
str(mydata)
mydata<- na.omit(mydata)
mydata_summary <- mydata %>%
  group_by(RNA, Day) %>%
  summarise(
    Mean = mean(Response),
    SE = sd(Response) / sqrt(n()),
    .groups = "drop"
  ) %>%
  ungroup()

mydata_summary$Day <- as.numeric(gsub("Day", "", mydata_summary$Day))
head(mydata_summary)
# Calculate Mean + SE for each day
mydata_summary$Mean_SE <- mydata_summary$Mean + mydata_summary$SE

max_mean_se <- max(mydata_summary$Mean_SE)

# Print the result
print(max_mean_se)

p1 <- ggplot(mydata_summary, aes(x = Day, y = Mean, color = RNA)) +
  geom_line(size = 0.1) +  # Line thickness: 0.5 pt
  geom_point(size = 0.1) +  # Point size: 1
  geom_errorbar(aes(ymin = Mean - SE, ymax = Mean + SE), width = 0.1, size = 0.05) +  # Error bars: width 0.2, thickness 0.3 pt
  geom_vline(xintercept = FR1_L+0.5, linetype = "dashed", color = "black", size = 0.1) +  # Add dashed line at x = 5
  scale_x_continuous(breaks = seq(0, FR1_L+FR5_L, by = 1), limits = c(0.5, FR1_L+FR5_L+0.5)) +  # X-axis: ticks from 1 to 30, limits from 0.5 to 30.5
  scale_y_continuous(
    breaks = seq(0, 150, by = 30),  # Y-axis: ticks every 25 units
    limits = c(0, 150),  # Y-axis limits: 0 to 150
    expand = c(0, 0)  # Remove padding at the ends of the Y-axis
  ) +
  scale_color_manual(values =color_panel$colors[c(3,4,1)]) +  # Custom line colors
  labs(x = "Day", y = "Lever press") +  # Axis labels
  my_theme  # Apply custom theme


p1
ggsave(filename = paste(Fig_No,"line_plot.pdf"), p1, width = 33.5, height = 33.5, units = "mm")

###FIG3c-infusions----------------------
rm(list = setdiff(ls(),  c("my_theme","color_panel")))
Fig_No = "3c-infusions"
Generation = "RNA F1"
sex = "female"
FR1_L = 3
FR5_L = 6
DATA<-xlsx::read.xlsx("Table_S1_stat_and_raw_data.xlsx",sheetName = Fig_No,header = T)
head(DATA)
totaln = nrow(DATA)-1
data<- as.vector(unlist(DATA[2:nrow(DATA),-c(1,2)]))
head(data)
#data formatting
mydata<-data.frame(RNA=rep(as.vector(DATA$Group[c(2:nrow(DATA))]),FR1_L+FR5_L),
                   Day=rep(c(1:(FR1_L+FR5_L)),each = totaln),
                   FRTestType = c(rep("FR1",FR1_L*totaln),rep("FR5",FR5_L*totaln)),
                   IndividualID = rep(DATA$ID[c(2:nrow(DATA))],FR1_L+FR5_L),
                   Response = as.numeric(data))
str(mydata)

mydata[,c(1:4)]<-lapply(mydata[,c(1:ncol(mydata)-1)],as.factor)
str(mydata)
mydata<- na.omit(mydata)
mydata_summary <- mydata %>%
  group_by(RNA, Day) %>%
  summarise(
    Mean = mean(Response),
    SE = sd(Response) / sqrt(n()),
    .groups = "drop"
  ) %>%
  ungroup()

mydata_summary$Day <- as.numeric(gsub("Day", "", mydata_summary$Day))
head(mydata_summary)
# Calculate Mean + SE for each day
mydata_summary$Mean_SE <- mydata_summary$Mean + mydata_summary$SE

max_mean_se <- max(mydata_summary$Mean_SE)

# Print the result
print(max_mean_se)

p1 <- ggplot(mydata_summary, aes(x = Day, y = Mean, color = RNA)) +
  geom_line(size = 0.1) +  # Line thickness: 0.5 pt
  geom_point(size = 0.1) +  # Point size: 1
  geom_errorbar(aes(ymin = Mean - SE, ymax = Mean + SE), width = 0.1, size = 0.05) +  # Error bars: width 0.2, thickness 0.3 pt
  geom_vline(xintercept = FR1_L+0.5, linetype = "dashed", color = "black", size = 0.1) +  # Add dashed line at x = 5
  scale_x_continuous(breaks = seq(0, FR1_L+FR5_L, by = 1), limits = c(0.5, FR1_L+FR5_L+0.5)) +  # X-axis: ticks from 1 to 30, limits from 0.5 to 30.5
  scale_y_continuous(
    breaks = seq(0, 60, by = 10),  # Y-axis: ticks every 25 units
    limits = c(0, 60),  # Y-axis limits: 0 to 150
    expand = c(0, 0)  # Remove padding at the ends of the Y-axis
  ) +
  scale_color_manual(values = color_panel$colors[c(3,4,1)]) +  # Custom line colors
  labs(x = "Day", y = "Lever press") +  # Axis labels
  my_theme  # Apply custom theme


p1
ggsave(filename = paste(Fig_No,"line_plot.pdf"), p1, width = 33.5, height = 33.5, units = "mm")

###FIG3d-FR-----------------------------
rm(list = setdiff(ls(),  c("my_theme","color_panel")))
Fig_No = "3d-FR"
Generation = "RNA F1"
sex = "male"
FR1_L = 5
FR5_L = 5
FR10_L = 5
DATA<-xlsx::read.xlsx("Table_S1_stat_and_raw_data.xlsx",sheetName = Fig_No,header = T)
head(DATA)
totaln = nrow(DATA)-1
data<- as.vector(unlist(DATA[2:nrow(DATA),-c(1,2)]))
head(data)
#data formatting
mydata<-data.frame(RNA=rep(as.vector(DATA$Group[c(2:nrow(DATA))]),FR1_L+FR5_L+FR10_L),
                   Day=rep(c(1:(FR1_L+FR5_L+FR10_L)),each = totaln),
                   FRTestType = c(rep("FR1",FR1_L*totaln),rep("FR5",FR5_L*totaln),rep("FR10",FR10_L*totaln)),
                   IndividualID = rep(DATA$ID[c(2:nrow(DATA))],FR1_L+FR5_L+FR10_L),
                   Response = as.numeric(data))
str(mydata)

mydata[,c(1:4)]<-lapply(mydata[,c(1:ncol(mydata)-1)],as.factor)
str(mydata)
mydata<- na.omit(mydata)
mydata_summary <- mydata %>%
  group_by(RNA, Day) %>%
  summarise(
    Mean = mean(Response),
    SE = sd(Response) / sqrt(n()),
    .groups = "drop"
  ) %>%
  ungroup()

mydata_summary$Day <- as.numeric(gsub("Day", "", mydata_summary$Day))
head(mydata_summary)
# Calculate Mean + SE for each day
mydata_summary$Mean_SE <- mydata_summary$Mean + mydata_summary$SE

# Find the maximum value of Mean + SE across all days
max_mean_se <- max(mydata_summary$Mean_SE)

# Print the result
print(max_mean_se)

p1 <- ggplot(mydata_summary, aes(x = Day, y = Mean, color = RNA)) +
  geom_line(size = 0.1) +  # Line thickness: 0.5 pt
  geom_point(size = 0.1) +  # Point size: 1
  geom_errorbar(aes(ymin = Mean - SE, ymax = Mean + SE), width = 0.1, size = 0.05) +  # Error bars: width 0.2, thickness 0.3 pt
  geom_vline(xintercept = c(FR1_L+0.5,FR1_L+FR5_L+0.5), linetype = "dashed", color = "black", size = 0.1) +  # Add dashed line at x = 5
  scale_x_continuous(breaks = seq(0, FR1_L+FR5_L+FR10_L, by = 1), limits = c(0.5, FR1_L+FR5_L+FR10_L+0.5)) +  # X-axis: ticks from 1 to 30, limits from 0.5 to 30.5
  scale_y_continuous(
    breaks = seq(0, 1600, by = 400),  # Y-axis: ticks every 25 units
    limits = c(0, 1600),  # Y-axis limits: 0 to 150
    expand = c(0, 0)  # Remove padding at the ends of the Y-axis
  ) +
  scale_color_manual(values = color_panel$colors[c(3,4,1)]) +  # Custom line colors
  labs(x = "Day", y = "Lever press") +  # Axis labels
  my_theme  # Apply custom theme


p1
ggsave(filename = paste(Fig_No,"line_plot.pdf"), p1, width = 33.5, height = 33.5, units = "mm")
###FIG3d-pellets----------------------
rm(list = setdiff(ls(),  c("my_theme","color_panel")))
Fig_No = "3d-pellets"
Generation = "RNA F1"
sex = "male"
FR1_L = 5
FR5_L = 5
FR10_L = 5
DATA<-xlsx::read.xlsx("Table_S1_stat_and_raw_data.xlsx",sheetName = Fig_No,header = T)
head(DATA)
totaln = nrow(DATA)-1
data<- as.vector(unlist(DATA[2:nrow(DATA),-c(1,2)]))
head(data)
#data formatting
mydata<-data.frame(RNA=rep(as.vector(DATA$Group[c(2:nrow(DATA))]),FR1_L+FR5_L+FR10_L),
                   Day=rep(c(1:(FR1_L+FR5_L+FR10_L)),each = totaln),
                   FRTestType = c(rep("FR1",FR1_L*totaln),rep("FR5",FR5_L*totaln),rep("FR10",FR10_L*totaln)),
                   IndividualID = rep(DATA$ID[c(2:nrow(DATA))],FR1_L+FR5_L+FR10_L),
                   Response = as.numeric(data))
str(mydata)

mydata[,c(1:4)]<-lapply(mydata[,c(1:ncol(mydata)-1)],as.factor)
str(mydata)
mydata<- na.omit(mydata)
mydata_summary <- mydata %>%
  group_by(RNA, Day) %>%
  summarise(
    Mean = mean(Response),
    SE = sd(Response) / sqrt(n()),
    .groups = "drop"
  ) %>%
  ungroup()

mydata_summary$Day <- as.numeric(gsub("Day", "", mydata_summary$Day))
head(mydata_summary)
# Calculate Mean + SE for each day
mydata_summary$Mean_SE <- mydata_summary$Mean + mydata_summary$SE

# Find the maximum value of Mean + SE across all days
max_mean_se <- max(mydata_summary$Mean_SE)

# Print the result
print(max_mean_se)

p1 <- ggplot(mydata_summary, aes(x = Day, y = Mean, color = RNA)) +
  geom_line(size = 0.1) +  # Line thickness: 0.5 pt
  geom_point(size = 0.1) +  # Point size: 1
  geom_errorbar(aes(ymin = Mean - SE, ymax = Mean + SE), width = 0.1, size = 0.05) +  # Error bars: width 0.2, thickness 0.3 pt
  geom_vline(xintercept = c(FR1_L+0.5,FR1_L+FR5_L+0.5), linetype = "dashed", color = "black", size = 0.1) +  # Add dashed line at x = 5
  scale_x_continuous(breaks = seq(0, FR1_L+FR5_L+FR10_L, by = 1), limits = c(0.5, FR1_L+FR5_L+FR10_L+0.5)) +  # X-axis: ticks from 1 to 30, limits from 0.5 to 30.5
  scale_y_continuous(
    breaks = seq(0, 160, by = 40),  # Y-axis: ticks every 25 units
    limits = c(0, 160),  # Y-axis limits: 0 to 150
    expand = c(0, 0)  # Remove padding at the ends of the Y-axis
  ) +
  scale_color_manual(values = color_panel$colors[c(3,4,1)]) +  # Custom line colors
  labs(x = "Day", y = "Lever press") +  # Axis labels
  my_theme  # Apply custom theme


p1
ggsave(filename = paste(Fig_No,"line_plot.pdf"), p1, width = 33.5, height = 33.5, units = "mm")
###FIG3e-FR-----------------------------
rm(list = setdiff(ls(),  c("my_theme","color_panel")))
Fig_No = "3e-FR"
Generation = "RNA F1"
sex = "female"
FR1_L = 5
FR5_L = 5
FR10_L = 5
DATA<-xlsx::read.xlsx("Table_S1_stat_and_raw_data.xlsx",sheetName = Fig_No,header = T)
head(DATA)
totaln = nrow(DATA)-1
data<- as.vector(unlist(DATA[2:nrow(DATA),-c(1,2)]))
head(data)
#data formatting
mydata<-data.frame(RNA=rep(as.vector(DATA$Group[c(2:nrow(DATA))]),FR1_L+FR5_L+FR10_L),
                   Day=rep(c(1:(FR1_L+FR5_L+FR10_L)),each = totaln),
                   FRTestType = c(rep("FR1",FR1_L*totaln),rep("FR5",FR5_L*totaln),rep("FR10",FR10_L*totaln)),
                   IndividualID = rep(DATA$ID[c(2:nrow(DATA))],FR1_L+FR5_L+FR10_L),
                   Response = as.numeric(data))
str(mydata)

mydata[,c(1:4)]<-lapply(mydata[,c(1:ncol(mydata)-1)],as.factor)
str(mydata)
mydata<- na.omit(mydata)
mydata_summary <- mydata %>%
  group_by(RNA, Day) %>%
  summarise(
    Mean = mean(Response),
    SE = sd(Response) / sqrt(n()),
    .groups = "drop"
  ) %>%
  ungroup()

mydata_summary$Day <- as.numeric(gsub("Day", "", mydata_summary$Day))
head(mydata_summary)
# Calculate Mean + SE for each day
mydata_summary$Mean_SE <- mydata_summary$Mean + mydata_summary$SE

# Find the maximum value of Mean + SE across all days
max_mean_se <- max(mydata_summary$Mean_SE)

# Print the result
print(max_mean_se)

p1 <- ggplot(mydata_summary, aes(x = Day, y = Mean, color = RNA)) +
  geom_line(size = 0.1) +  # Line thickness: 0.5 pt
  geom_point(size = 0.1) +  # Point size: 1
  geom_errorbar(aes(ymin = Mean - SE, ymax = Mean + SE), width = 0.1, size = 0.05) +  # Error bars: width 0.2, thickness 0.3 pt
  geom_vline(xintercept = c(FR1_L+0.5,FR1_L+FR5_L+0.5), linetype = "dashed", color = "black", size = 0.1) +  # Add dashed line at x = 5
  scale_x_continuous(breaks = seq(0, FR1_L+FR5_L+FR10_L, by = 1), limits = c(0.5, FR1_L+FR5_L+FR10_L+0.5)) +  # X-axis: ticks from 1 to 30, limits from 0.5 to 30.5
  scale_y_continuous(
    breaks = seq(0, 1500, by = 500),  # Y-axis: ticks every 25 units
    limits = c(0, 1500),  # Y-axis limits: 0 to 150
    expand = c(0, 0)  # Remove padding at the ends of the Y-axis
  ) +
  scale_color_manual(values = color_panel$colors[c(3,4,1)]) +  # Custom line colors
  labs(x = "Day", y = "Lever press") +  # Axis labels
  my_theme  # Apply custom theme


p1
ggsave(filename = paste(Fig_No,"line_plot.pdf"), p1, width = 33.5, height = 33.5, units = "mm")
###FIG3e-pellets----------------------
rm(list = setdiff(ls(),  c("my_theme","color_panel")))
Fig_No = "3e-pellets"
Generation = "RNA F1"
sex = "female"
FR1_L = 5
FR5_L = 5
FR10_L = 5
DATA<-xlsx::read.xlsx("Table_S1_stat_and_raw_data.xlsx",sheetName = Fig_No,header = T)
head(DATA)
totaln = nrow(DATA)-1
data<- as.vector(unlist(DATA[2:nrow(DATA),-c(1,2)]))
head(data)
#data formatting
mydata<-data.frame(RNA=rep(as.vector(DATA$Group[c(2:nrow(DATA))]),FR1_L+FR5_L+FR10_L),
                   Day=rep(c(1:(FR1_L+FR5_L+FR10_L)),each = totaln),
                   FRTestType = c(rep("FR1",FR1_L*totaln),rep("FR5",FR5_L*totaln),rep("FR10",FR10_L*totaln)),
                   IndividualID = rep(DATA$ID[c(2:nrow(DATA))],FR1_L+FR5_L+FR10_L),
                   Response = as.numeric(data))
str(mydata)

mydata[,c(1:4)]<-lapply(mydata[,c(1:ncol(mydata)-1)],as.factor)
str(mydata)
mydata<- na.omit(mydata)
mydata_summary <- mydata %>%
  group_by(RNA, Day) %>%
  summarise(
    Mean = mean(Response),
    SE = sd(Response) / sqrt(n()),
    .groups = "drop"
  ) %>%
  ungroup()

mydata_summary$Day <- as.numeric(gsub("Day", "", mydata_summary$Day))
head(mydata_summary)
# Calculate Mean + SE for each day
mydata_summary$Mean_SE <- mydata_summary$Mean + mydata_summary$SE

# Find the maximum value of Mean + SE across all days
max_mean_se <- max(mydata_summary$Mean_SE)

# Print the result
print(max_mean_se)

p1 <- ggplot(mydata_summary, aes(x = Day, y = Mean, color = RNA)) +
  geom_line(size = 0.1) +  # Line thickness: 0.5 pt
  geom_point(size = 0.1) +  # Point size: 1
  geom_errorbar(aes(ymin = Mean - SE, ymax = Mean + SE), width = 0.1, size = 0.05) +  # Error bars: width 0.2, thickness 0.3 pt
  geom_vline(xintercept = c(FR1_L+0.5,FR1_L+FR5_L+0.5), linetype = "dashed", color = "black", size = 0.1) +  # Add dashed line at x = 5
  scale_x_continuous(breaks = seq(0, FR1_L+FR5_L+FR10_L, by = 1), limits = c(0.5, FR1_L+FR5_L+FR10_L+0.5)) +  # X-axis: ticks from 1 to 30, limits from 0.5 to 30.5
  scale_y_continuous(
    breaks = seq(0, 150, by = 50),  # Y-axis: ticks every 25 units
    limits = c(0, 150),  # Y-axis limits: 0 to 150
    expand = c(0, 0)  # Remove padding at the ends of the Y-axis
  ) +
  scale_color_manual(values = color_panel$colors[c(3,4,1)]) +  # Custom line colors
  labs(x = "Day", y = "Lever press") +  # Axis labels
  my_theme  # Apply custom theme


p1
ggsave(filename = paste(Fig_No,"line_plot.pdf"), p1, width = 33.5, height = 33.5, units = "mm")
###FIG5b-FR-----------------------------
rm(list = setdiff(ls(),  c("my_theme","color_panel")))
Fig_No = "5b-FR"
Generation = "RNA F1"
sex = "male"
FR1_L = 3
FR5_L = 6
DATA<-xlsx::read.xlsx("Table_S1_stat_and_raw_data.xlsx",sheetName = Fig_No,header = T)
head(DATA)
totaln = nrow(DATA)-1
data<- as.vector(unlist(DATA[2:nrow(DATA),-c(1,2)]))
head(data)
#data formatting
mydata<-data.frame(RNA=rep(as.vector(DATA$Group[c(2:nrow(DATA))]),FR1_L+FR5_L),
                   Day=rep(c(1:(FR1_L+FR5_L)),each = totaln),
                   FRTestType = c(rep("FR1",FR1_L*totaln),rep("FR5",FR5_L*totaln)),
                   IndividualID = rep(DATA$ID[c(2:nrow(DATA))],FR1_L+FR5_L),
                   Response = as.numeric(data))
str(mydata)

mydata[,c(1:4)]<-lapply(mydata[,c(1:ncol(mydata)-1)],as.factor)
str(mydata)
mydata<- na.omit(mydata)
mydata_summary <- mydata %>%
  group_by(RNA, Day) %>%
  summarise(
    Mean = mean(Response),
    SE = sd(Response) / sqrt(n()),
    .groups = "drop"
  ) %>%
  ungroup()

mydata_summary$Day <- as.numeric(gsub("Day", "", mydata_summary$Day))
head(mydata_summary)
# Calculate Mean + SE for each day
mydata_summary$Mean_SE <- mydata_summary$Mean + mydata_summary$SE

# Find the maximum value of Mean + SE across all days
max_mean_se <- max(mydata_summary$Mean_SE)

# Print the result
print(max_mean_se)

p1 <- ggplot(mydata_summary, aes(x = Day, y = Mean, color = RNA)) +
  geom_line(size = 0.1) +  # Line thickness: 0.5 pt
  geom_point(size = 0.1) +  # Point size: 1
  geom_errorbar(aes(ymin = Mean - SE, ymax = Mean + SE), width = 0.1, size = 0.05) +  # Error bars: width 0.2, thickness 0.3 pt
  geom_vline(xintercept = c(FR1_L+0.5), linetype = "dashed", color = "black", size = 0.1) +  # Add dashed line at x = 5
  scale_x_continuous(breaks = seq(0, FR1_L+FR5_L, by = 1), limits = c(0.5, FR1_L+FR5_L+0.5)) +  # X-axis: ticks from 1 to 30, limits from 0.5 to 30.5
  scale_y_continuous(
    breaks = seq(0, 150, by = 50),  # Y-axis: ticks every 25 units
    limits = c(0, 150),  # Y-axis limits: 0 to 150
    expand = c(0, 0)  # Remove padding at the ends of the Y-axis
  ) +
  scale_color_manual(values = values = color_panel$colors[c(3,4,1)]) +  # Custom line colors
  labs(x = "Day", y = "Lever press") +  # Axis labels
  my_theme  # Apply custom theme


p1
ggsave(filename = paste(Fig_No,"line_plot.pdf"), p1, width = 33.5, height = 33.5, units = "mm")
###FIG5b-infusions----------------------
rm(list = setdiff(ls(),  c("my_theme","color_panel")))
Fig_No = "5b-infusions"
Generation = "RNA F1"
sex = "male"
FR1_L = 3
FR5_L = 6
DATA<-xlsx::read.xlsx("Table_S1_stat_and_raw_data.xlsx",sheetName = Fig_No,header = T)
head(DATA)
totaln = nrow(DATA)-1
data<- as.vector(unlist(DATA[2:nrow(DATA),-c(1,2)]))
head(data)
#data formatting
mydata<-data.frame(RNA=rep(as.vector(DATA$Group[c(2:nrow(DATA))]),FR1_L+FR5_L),
                   Day=rep(c(1:(FR1_L+FR5_L)),each = totaln),
                   FRTestType = c(rep("FR1",FR1_L*totaln),rep("FR5",FR5_L*totaln)),
                   IndividualID = rep(DATA$ID[c(2:nrow(DATA))],FR1_L+FR5_L),
                   Response = as.numeric(data))
str(mydata)

mydata[,c(1:4)]<-lapply(mydata[,c(1:ncol(mydata)-1)],as.factor)
str(mydata)
mydata<- na.omit(mydata)
mydata_summary <- mydata %>%
  group_by(RNA, Day) %>%
  summarise(
    Mean = mean(Response),
    SE = sd(Response) / sqrt(n()),
    .groups = "drop"
  ) %>%
  ungroup()

mydata_summary$Day <- as.numeric(gsub("Day", "", mydata_summary$Day))
head(mydata_summary)
# Calculate Mean + SE for each day
mydata_summary$Mean_SE <- mydata_summary$Mean + mydata_summary$SE

# Find the maximum value of Mean + SE across all days
max_mean_se <- max(mydata_summary$Mean_SE)

# Print the result
print(max_mean_se)

p1 <- ggplot(mydata_summary, aes(x = Day, y = Mean, color = RNA)) +
  geom_line(size = 0.1) +  # Line thickness: 0.5 pt
  geom_point(size = 0.1) +  # Point size: 1
  geom_errorbar(aes(ymin = Mean - SE, ymax = Mean + SE), width = 0.1, size = 0.05) +  # Error bars: width 0.2, thickness 0.3 pt
  geom_vline(xintercept = c(FR1_L+0.5), linetype = "dashed", color = "black", size = 0.1) +  # Add dashed line at x = 5
  scale_x_continuous(breaks = seq(0, FR1_L+FR5_L, by = 1), limits = c(0.5, FR1_L+FR5_L+0.5)) +  # X-axis: ticks from 1 to 30, limits from 0.5 to 30.5
  scale_y_continuous(
    breaks = seq(0, 35, by = 5),  # Y-axis: ticks every 25 units
    limits = c(0, 35),  # Y-axis limits: 0 to 150
    expand = c(0, 0)  # Remove padding at the ends of the Y-axis
  ) +
  scale_color_manual(values = color_panel$colors[c(3,4,1)]) +  # Custom line colors
  labs(x = "Day", y = "Lever press") +  # Axis labels
  my_theme  # Apply custom theme


p1
ggsave(filename = paste(Fig_No,"line_plot.pdf"), p1, width = 33.5, height = 33.5, units = "mm")
###FIG5e-FR--------------------
rm(list = setdiff(ls(),  c("my_theme","color_panel")))
Fig_No = "5e-FR"
Generation = "F1"
sex = "male"
FR1_L = 3
FR5_Pre = 5
FR5_Post = 10
DATA<-xlsx::read.xlsx("Table_S1_stat_and_raw_data.xlsx",sheetName = Fig_No,header = T)
head(DATA)
totaln = nrow(DATA)-1
data<- as.vector(unlist(DATA[2:nrow(DATA),-c(1,2,3)]))
head(data)
#data formatting
mydata<-data.frame(Group=rep(as.vector(DATA$Group[c(2:nrow(DATA))]),FR1_L+FR5_Pre+FR5_Post),
                   Day=rep(c(1:(FR1_L+FR5_Pre+FR5_Post)),each = totaln),
                   ParentID = rep(as.vector(DATA$ParentID[c(2:nrow(DATA))]),FR1_L+FR5_Pre+FR5_Post),
                   FRTestType = c(rep("FR1",FR1_L*totaln),rep("FR5_Pre",FR5_Pre*totaln),rep("FR5_Post",FR5_Post*totaln)),
                   IndividualID = rep(DATA$ID[c(2:nrow(DATA))],FR1_L+FR5_Pre+FR5_Post),
                   Response = data)
str(mydata)

mydata[,c(1:5)]<-lapply(mydata[,c(1:ncol(mydata)-1)],as.factor)
str(mydata)
class(mydata$Response)<-"numeric"

mydata<- na.omit(mydata)
mydata_summary <- mydata %>%
  group_by(Group, Day) %>%
  summarise(
    Mean = mean(Response),
    SE = sd(Response) / sqrt(n()),
    .groups = "drop"
  ) %>%
  ungroup()

mydata_summary$Day <- as.numeric(gsub("Day", "", mydata_summary$Day))
head(mydata_summary)
# Calculate Mean + SE for each day
mydata_summary$Mean_SE <- mydata_summary$Mean + mydata_summary$SE

# Find the maximum value of Mean + SE across all days
max_mean_se <- max(mydata_summary$Mean_SE)

# Print the result
print(max_mean_se)

p1 <- ggplot(mydata_summary, aes(x = Day, y = Mean, color = Group)) +
  geom_line(size = 0.1) +  # Line thickness: 0.5 pt
  geom_point(size = 0.1) +  # Point size: 1
  geom_errorbar(aes(ymin = Mean - SE, ymax = Mean + SE), width = 0.1, size = 0.05) +  # Error bars: width 0.2, thickness 0.3 pt
  geom_vline(xintercept = c(FR1_L+0.5,FR1_L+FR5_Pre+0.5), linetype = "dashed", color = "black", size = 0.1) +  # Add dashed line at x = 5
  scale_x_continuous(breaks = seq(0, FR1_L+FR5_Pre+FR5_Post, by = 1), limits = c(0.5, FR1_L+FR5_Pre+FR5_Post+0.5)) +  # X-axis: ticks from 1 to 30, limits from 0.5 to 30.5
  scale_y_continuous(
    breaks = seq(0, 200, by = 50),  # Y-axis: ticks every 25 units
    limits = c(0, 205),  # Y-axis limits: 0 to 150
    expand = c(0, 0)  # Remove padding at the ends of the Y-axis
  ) +
  scale_color_manual(values = color_panel$colors[c(5,4,1)]) +  # Custom line colors
  labs(x = "Day", y = "Lever press") +  # Axis labels
  my_theme  # Apply custom theme


p1
ggsave(filename = paste(Fig_No,"line_plot.pdf"), p1, width = 33.5, height = 33.5, units = "mm")
###FIG5e-infusions--------------------
rm(list = setdiff(ls(),  c("my_theme","color_panel")))
Fig_No = "5e-infusions"
Generation = "F1"
sex = "male"
FR1_L = 3
FR5_Pre = 5
FR5_Post = 10
DATA<-xlsx::read.xlsx("Table_S1_stat_and_raw_data.xlsx",sheetName = Fig_No,header = T)
head(DATA)
totaln = nrow(DATA)-1
data<- as.vector(unlist(DATA[2:nrow(DATA),-c(1,2,3)]))
head(data)
#data formatting
mydata<-data.frame(Group=rep(as.vector(DATA$Group[c(2:nrow(DATA))]),FR1_L+FR5_Pre+FR5_Post),
                   Day=rep(c(1:(FR1_L+FR5_Pre+FR5_Post)),each = totaln),
                   ParentID = rep(as.vector(DATA$ParentID[c(2:nrow(DATA))]),FR1_L+FR5_Pre+FR5_Post),
                   FRTestType = c(rep("FR1",FR1_L*totaln),rep("FR5_Pre",FR5_Pre*totaln),rep("FR5_Post",FR5_Post*totaln)),
                   IndividualID = rep(DATA$ID[c(2:nrow(DATA))],FR1_L+FR5_Pre+FR5_Post),
                   Response = data)
str(mydata)

mydata[,c(1:5)]<-lapply(mydata[,c(1:ncol(mydata)-1)],as.factor)
str(mydata)
str(mydata)
class(mydata$Response)<-"numeric"

mydata<- na.omit(mydata)
mydata_summary <- mydata %>%
  group_by(Group, Day) %>%
  summarise(
    Mean = mean(Response),
    SE = sd(Response) / sqrt(n()),
    .groups = "drop"
  ) %>%
  ungroup()

mydata_summary$Day <- as.numeric(gsub("Day", "", mydata_summary$Day))
head(mydata_summary)
# Calculate Mean + SE for each day
mydata_summary$Mean_SE <- mydata_summary$Mean + mydata_summary$SE

# Find the maximum value of Mean + SE across all days
max_mean_se <- max(mydata_summary$Mean_SE)

# Print the result
print(max_mean_se)

p1 <- ggplot(mydata_summary, aes(x = Day, y = Mean, color = Group)) +
  geom_line(size = 0.1) +  # Line thickness: 0.5 pt
  geom_point(size = 0.1) +  # Point size: 1
  geom_errorbar(aes(ymin = Mean - SE, ymax = Mean + SE), width = 0.1, size = 0.05) +  # Error bars: width 0.2, thickness 0.3 pt
  geom_vline(xintercept = c(FR1_L+0.5,FR1_L+FR5_Pre+0.5), linetype = "dashed", color = "black", size = 0.1) +  # Add dashed line at x = 5
  scale_x_continuous(breaks = seq(0, FR1_L+FR5_Pre+FR5_Post, by = 1), limits = c(0.5, FR1_L+FR5_Pre+FR5_Post+0.5)) +  # X-axis: ticks from 1 to 30, limits from 0.5 to 30.5
  scale_y_continuous(
    breaks = seq(0, 50, by = 10),  # Y-axis: ticks every 25 units
    limits = c(0, 50),  # Y-axis limits: 0 to 150
    expand = c(0, 0)  # Remove padding at the ends of the Y-axis
  ) +
  scale_color_manual(values = color_panel$colors[c(5,4,1)]) +  # Custom line colors
  labs(x = "Day", y = "Lever press") +  # Axis labels
  my_theme  # Apply custom theme


p1
ggsave(filename = paste(Fig_No,"line_plot.pdf"), p1, width = 33.5, height = 33.5, units = "mm")
###FIG5f-FR--------------------
rm(list = setdiff(ls(),  c("my_theme","color_panel")))
Fig_No = "5f-FR"
Generation = "naive"
sex = "male"
FR1_L = 3
FR5_Pre = 5
FR5_Post = 10
DATA<-xlsx::read.xlsx("Table_S1_stat_and_raw_data.xlsx",sheetName = Fig_No,header = T)
head(DATA)
totaln = nrow(DATA)-1
data<- as.vector(unlist(DATA[2:nrow(DATA),-c(1,2)]))
head(data)
#data formatting
mydata<-data.frame(Group=rep(as.vector(DATA$Group[c(2:nrow(DATA))]),FR1_L+FR5_Pre+FR5_Post),
                   Day=rep(c(1:(FR1_L+FR5_Pre+FR5_Post)),each = totaln),
                   FRTestType = c(rep("FR1",FR1_L*totaln),rep("FR5_Pre",FR5_Pre*totaln),rep("FR5_Post",FR5_Post*totaln)),
                   IndividualID = rep(DATA$ID[c(2:nrow(DATA))],FR1_L+FR5_Pre+FR5_Post),
                   Response = data)
str(mydata)

mydata[,c(1:4)]<-lapply(mydata[,c(1:ncol(mydata)-1)],as.factor)
str(mydata)
mydata <-na.omit(mydata)
class(mydata$Response)<-"numeric"
str(mydata)
mydata<- na.omit(mydata)
mydata_summary <- mydata %>%
  group_by(Group, Day) %>%
  summarise(
    Mean = mean(Response),
    SE = sd(Response) / sqrt(n()),
    .groups = "drop"
  ) %>%
  ungroup()

mydata_summary$Day <- as.numeric(gsub("Day", "", mydata_summary$Day))
head(mydata_summary)
# Calculate Mean + SE for each day
mydata_summary$Mean_SE <- mydata_summary$Mean + mydata_summary$SE

# Find the maximum value of Mean + SE across all days
max_mean_se <- max(mydata_summary$Mean_SE)

# Print the result
print(max_mean_se)

p1 <- ggplot(mydata_summary, aes(x = Day, y = Mean, color = Group)) +
  geom_line(size = 0.1) +  # Line thickness: 0.5 pt
  geom_point(size = 0.1) +  # Point size: 1
  geom_errorbar(aes(ymin = Mean - SE, ymax = Mean + SE), width = 0.1, size = 0.05) +  # Error bars: width 0.2, thickness 0.3 pt
  geom_vline(xintercept = c(FR1_L+0.5,FR1_L+FR5_Pre+0.5), linetype = "dashed", color = "black", size = 0.1) +  # Add dashed line at x = 5
  scale_x_continuous(breaks = seq(0, FR1_L+FR5_Pre+FR5_Post, by = 1), limits = c(0.5, FR1_L+FR5_Pre+FR5_Post+0.5)) +  # X-axis: ticks from 1 to 30, limits from 0.5 to 30.5
  scale_y_continuous(
    breaks = seq(0, 200, by = 50),  # Y-axis: ticks every 25 units
    limits = c(0, 200),  # Y-axis limits: 0 to 150
    expand = c(0, 0)  # Remove padding at the ends of the Y-axis
  ) +
  scale_color_manual(values = color_panel$colors[c(1,5)]) +  # Custom line colors
  labs(x = "Day", y = "Lever press") +  # Axis labels
  my_theme  # Apply custom theme


p1
ggsave(filename = paste(Fig_No,"line_plot.pdf"), p1, width = 33.5, height = 33.5, units = "mm")
###FIG5f-infusions--------------------
rm(list = setdiff(ls(),  c("my_theme","color_panel")))
Fig_No = "5f-infusions"
Generation = "naive"
sex = "male"
FR1_L = 3
FR5_Pre = 5
FR5_Post = 10
DATA<-xlsx::read.xlsx("Table_S1_stat_and_raw_data.xlsx",sheetName = Fig_No,header = T)
head(DATA)
totaln = nrow(DATA)-1
data<- as.vector(unlist(DATA[2:nrow(DATA),-c(1,2)]))
head(data)
#data formatting
mydata<-data.frame(Group=rep(as.vector(DATA$Group[c(2:nrow(DATA))]),FR1_L+FR5_Pre+FR5_Post),
                   Day=rep(c(1:(FR1_L+FR5_Pre+FR5_Post)),each = totaln),
                   FRTestType = c(rep("FR1",FR1_L*totaln),rep("FR5_Pre",FR5_Pre*totaln),rep("FR5_Post",FR5_Post*totaln)),
                   IndividualID = rep(DATA$ID[c(2:nrow(DATA))],FR1_L+FR5_Pre+FR5_Post),
                   Response = data)
str(mydata)

mydata[,c(1:4)]<-lapply(mydata[,c(1:ncol(mydata)-1)],as.factor)
str(mydata)
mydata <-na.omit(mydata)
class(mydata$Response)<-"numeric"
mydata <-na.omit(mydata)
class(mydata$Response)<-"numeric"
str(mydata)
mydata<- na.omit(mydata)
mydata_summary <- mydata %>%
  group_by(Group, Day) %>%
  summarise(
    Mean = mean(Response),
    SE = sd(Response) / sqrt(n()),
    .groups = "drop"
  ) %>%
  ungroup()

mydata_summary$Day <- as.numeric(gsub("Day", "", mydata_summary$Day))
head(mydata_summary)
# Calculate Mean + SE for each day
mydata_summary$Mean_SE <- mydata_summary$Mean + mydata_summary$SE

# Find the maximum value of Mean + SE across all days
max_mean_se <- max(mydata_summary$Mean_SE)

# Print the result
print(max_mean_se)

p1 <- ggplot(mydata_summary, aes(x = Day, y = Mean, color = Group)) +
  geom_line(size = 0.1) +  # Line thickness: 0.5 pt
  geom_point(size = 0.1) +  # Point size: 1
  geom_errorbar(aes(ymin = Mean - SE, ymax = Mean + SE), width = 0.1, size = 0.05) +  # Error bars: width 0.2, thickness 0.3 pt
  geom_vline(xintercept = c(FR1_L+0.5,FR1_L+FR5_Pre+0.5), linetype = "dashed", color = "black", size = 0.1) +  # Add dashed line at x = 5
  scale_x_continuous(breaks = seq(0, FR1_L+FR5_Pre+FR5_Post, by = 1), limits = c(0.5, FR1_L+FR5_Pre+FR5_Post+0.5)) +  # X-axis: ticks from 1 to 30, limits from 0.5 to 30.5
  scale_y_continuous(
    breaks = seq(0, 40, by = 10),  # Y-axis: ticks every 25 units
    limits = c(0, 40),  # Y-axis limits: 0 to 150
    expand = c(0, 0)  # Remove padding at the ends of the Y-axis
  ) +
  scale_color_manual(values = color_panel$colors[c(5,1)]) +  # Custom line colors
  labs(x = "Day", y = "Lever press") +  # Axis labels
  my_theme  # Apply custom theme


p1
ggsave(filename = paste(Fig_No,"line_plot.pdf"), p1, width = 33.5, height = 33.5, units = "mm")


##Progressive ratio infusions&LP---------------------------------
right_breaks <- c(0, 1, 2, 4, 6, 9, 12, 15, 20, 25, 32, 40, 50, 62, 77, 95, 118, 145, 178, 219, 268,328,402,492,603,737,901)
right_mapping <- splinefun(x = 0:26, y = right_breaks, method = "monoH.FC")
###FigS1c\1b\1c\1d\1e\1f\1g------------------------------
Fig_No = "S1c-PR"
variable <- c('Saline','Heroin')#for FigS1c
Fig_No = "1b-PR"
Fig_No = "1c-PR"
Fig_No = "1d-PR"
Fig_No = "1e-PR"
variable <- c('SSA-sired-F1','HSA-sired-F1')#for 1b\1c\1d\1e

Fig_No = "1f-PR"
Fig_No = "1g-PR"
variable <- c('SSA-sired-F2','HSA-sired-F2')#for 1f\1g


name = paste(Fig_No,".pdf",sep = "")
#replace with other figure numbers 
DATA<-xlsx::read.xlsx("Table_S1_stat_and_raw_data.xlsx",sheetName = Fig_No,header = T)
tab <-as.data.frame(DATA %>% group_by(Group) %>% summarise(count=n()))
summary(as.factor(DATA$Group))

max(DATA$Lever)
my_sort <-factor(variable,levels = variable)
ggplot(DATA) +
  geom_half_violin(aes(as.numeric(factor(Group,levels = my_sort))+0.1,
                       Lever,fill=factor(Group,levels = my_sort)), colour=NA, 
                   side = 'r',cex=5,scale = 'width',adjust = 1,show.legend = FALSE)+ 
  geom_boxplot(aes(as.numeric(factor(Group,levels = my_sort))+0.1,
                   Lever,fill=factor(Group,levels = my_sort)),
               outlier.colour="grey",width=0.15,cex=0.2,outlier.size =0,show.legend = FALSE)+
  geom_jitter(aes(as.numeric(factor(Group,levels = my_sort))-0.15,
                  Lever,color=factor(Group,levels = my_sort),cex = 0), 
              width = 0.1,cex = 0) +
  scale_fill_manual(values = color_panel$colors[c(1,3)])+
  scale_color_manual(values =color_panel$colors[c(1,3)],guide='none')+
  scale_x_continuous(breaks = unique(as.numeric(factor(DATA$Group,levels = my_sort))), 
                     labels = unique(factor(DATA$Group,levels = my_sort)))+
  theme_test(base_size = 1) + 
  scale_y_continuous(expand = c(0,0), name = "Infusions",limits = c(0,26) ,breaks = seq(0,26,5),
                       sec.axis = sec_axis(trans = ~ right_mapping(.),  # 将左侧的值映射到右侧
  name = "Break Point",  breaks = right_breaks))

ggsave(filename = name,width = 14.6, height = 21.9, bg = NULL,units = "mm")


###Fig2c------------------------------------------
Fig_No = "2c-PR"
DATA<-xlsx::read.xlsx("Table_S1_stat_and_raw_data.xlsx",sheetName = Fig_No,header = T)

variable <- c('SSA-sired F1','SYoke-sired F1','HSA-sired F1','HYoke-sired F1')#for 1f\1g


name = paste(Fig_No,".pdf",sep = "")
#replace with other figure numbers 
tab <-as.data.frame(DATA %>% group_by(Group) %>% summarise(count=n()))


max(DATA$Lever)
my_sort <-factor(variable,levels = variable)

ggplot(DATA) +
  geom_half_violin(aes(as.numeric(factor(Group,levels = my_sort))+0.1,
                       Lever,fill=factor(Group,levels = my_sort)), colour=NA, 
                   side = 'r',cex=5,scale = 'width',adjust = 1,show.legend = FALSE)+ 
  geom_boxplot(aes(as.numeric(factor(Group,levels = my_sort))+0.1,
                   Lever,fill=factor(Group,levels = my_sort)),
               outlier.colour="grey",width=0.15,cex=0.2,outlier.size =0,show.legend = FALSE)+
  geom_jitter(aes(as.numeric(factor(Group,levels = my_sort))-0.15,
                  Lever,color=factor(Group,levels = my_sort),cex = 0), 
              width = 0.1,cex = 0) +
  scale_fill_manual(values = color_panel$colors)+
  scale_color_manual(values =color_panel$colors,guide='none')+
  scale_x_continuous(breaks = unique(as.numeric(factor(DATA$Group,levels = my_sort))), 
                     labels = unique(factor(DATA$Group,levels = my_sort)))+
  theme_test(base_size = 1) + 
  scale_y_continuous(expand = c(0,0), name = "Infusions",limits = c(0,26) ,breaks = seq(0,26,5),
                     sec.axis = sec_axis(trans = ~ right_mapping(.),  # 将左侧的值映射到右侧
                                         name = "Break Point",  breaks = right_breaks))


ggsave(name,width = 21.9, height = 21.9, bg = NULL,units = "mm")


###Fig3b/c/d/e------------------------------------------
Fig_No = "3b-PR"
Fig_No = "3c-PR"
Fig_No = "3d-PR"
Fig_No = "3e-PR"
DATA<-xlsx::read.xlsx("Table_S1_stat_and_raw_data.xlsx",sheetName = Fig_No,header = T)

name = paste(Fig_No,".pdf",sep = "")
#replace with other figure numbers 
tab <-as.data.frame(DATA %>% group_by(Group) %>% summarise(count=n()))
variable <- c('SSA-RNA F1','HSA-RNA F1','HYoke-RNA F1')#for 1f\1g

max(DATA$Lever)
my_sort <-factor(variable,levels = variable)

ggplot(DATA) +
  geom_half_violin(aes(as.numeric(factor(Group,levels = my_sort))+0.1,
                       Lever,fill=factor(Group,levels = my_sort)), colour=NA, 
                   side = 'r',cex=5,scale = 'width',adjust = 1,show.legend = FALSE)+ 
  geom_boxplot(aes(as.numeric(factor(Group,levels = my_sort))+0.1,
                   Lever,fill=factor(Group,levels = my_sort)),
               outlier.colour="grey",width=0.15,cex=0.2,outlier.size =0,show.legend = FALSE)+
  geom_jitter(aes(as.numeric(factor(Group,levels = my_sort))-0.15,
                  Lever,color=factor(Group,levels = my_sort),cex = 0), 
              width = 0.1,cex = 0) +
  scale_fill_manual(values = color_panel$colors[c(1,3,4)])+
  scale_color_manual(values =color_panel$colors[c(1,3,4)],guide='none')+
  scale_x_continuous(breaks = unique(as.numeric(factor(DATA$Group,levels = my_sort))), 
                     labels = unique(factor(DATA$Group,levels = my_sort)))+
  theme_test(base_size = 1)+ 
  
  scale_y_continuous(expand = c(0,0), name = "Infusions", breaks = seq(0,26,5),
                       sec.axis = sec_axis(trans = ~ right_mapping(.),  # 将左侧的值映射到右侧
                                           name = "Break Point",  breaks = right_breaks))


ggsave(name,width = 21.9, height = 21.9, bg = NULL,units = "mm")

###Fig5b5e--------------------------
Fig_No = "5b-PR"
variable <- c('SSA-RNA F1','HSA-RNA F1','HSA-RNA+19b F1')

Fig_No = "5e-PR"
variable <- c('SSA-sired F1','HSA-F1-AAV-Scr','HSA-F1-AAV-19b')

DATA<-xlsx::read.xlsx("Table_S1_stat_and_raw_data.xlsx",sheetName = Fig_No,header = T)

name = paste(Fig_No,".pdf",sep = "")
#replace with other figure numbers 
tab <-as.data.frame(DATA %>% group_by(Group) %>% summarise(count=n()))

max(DATA$Lever)
my_sort <-factor(variable,levels = variable)

ggplot(DATA) +
  geom_half_violin(aes(as.numeric(factor(Group,levels = my_sort))+0.1,
                       Lever,fill=factor(Group,levels = my_sort)), colour=NA, 
                   side = 'r',cex=5,scale = 'width',adjust = 1,show.legend = FALSE)+ 
  geom_boxplot(aes(as.numeric(factor(Group,levels = my_sort))+0.1,
                   Lever,fill=factor(Group,levels = my_sort)),
               outlier.colour="grey",width=0.15,cex=0.2,outlier.size =0,show.legend = FALSE)+
  geom_jitter(aes(as.numeric(factor(Group,levels = my_sort))-0.15,
                  Lever,color=factor(Group,levels = my_sort),cex = 0), 
              width = 0.1,cex = 0) +
  scale_fill_manual(values = color_panel$colors[c(1,3,5)])+
  scale_color_manual(values =color_panel$colors[c(1,3,5)],guide='none')+
  scale_x_continuous(breaks = unique(as.numeric(factor(DATA$Group,levels = my_sort))), 
                     labels = unique(factor(DATA$Group,levels = my_sort)))+
  theme_test(base_size = 1)+ 
  scale_y_continuous(expand = c(0,0), name = "Infusions", breaks = seq(0,26,5),
                       sec.axis = sec_axis(trans = ~ right_mapping(.),  # 将左侧的值映射到右侧
                                           name = "Break Point",  breaks = right_breaks))

ggsave(name,width = 18.1, height = 21.9, bg = NULL,units = "mm")

###Fig5f--------------------------
Fig_No = "5f-PR"
variable <- c('Scr','TuD')

DATA<-xlsx::read.xlsx("Table_S1_stat_and_raw_data.xlsx",sheetName = Fig_No,header = T)

name = paste(Fig_No,".pdf",sep = "")
#replace with other figure numbers 
tab <-as.data.frame(DATA %>% group_by(Group) %>% summarise(count=n()))

max(DATA$Lever)
my_sort <-factor(variable,levels = variable)

ggplot(DATA) +
  geom_half_violin(aes(as.numeric(factor(Group,levels = my_sort))+0.1,
                       Lever,fill=factor(Group,levels = my_sort)), colour=NA, 
                   side = 'r',cex=5,scale = 'width',adjust = 1,show.legend = FALSE)+ 
  geom_boxplot(aes(as.numeric(factor(Group,levels = my_sort))+0.1,
                   Lever,fill=factor(Group,levels = my_sort)),
               outlier.colour="grey",width=0.15,cex=0.2,outlier.size =0,show.legend = FALSE)+
  geom_jitter(aes(as.numeric(factor(Group,levels = my_sort))-0.15,
                  Lever,color=factor(Group,levels = my_sort),cex = 0), 
              width = 0.1,cex = 0) +
  scale_fill_manual(values = color_panel$colors[c(1,5)])+
  scale_color_manual(values =color_panel$colors[c(1,5)],guide='none')+
  scale_x_continuous(breaks = unique(as.numeric(factor(DATA$Group,levels = my_sort))), 
                     labels = unique(factor(DATA$Group,levels = my_sort)))+
  theme_test(base_size = 1)+
  scale_y_continuous(expand = c(0,0), name = "Infusions", breaks = seq(0,26,5),
                       sec.axis = sec_axis(trans = ~ right_mapping(.),  # 将左侧的值映射到右侧
                                           name = "Break Point",  breaks = right_breaks))

ggsave(filename = name,width = 14.6, height = 21.9, bg = NULL,units = "mm")

#Corrlati


library(reshape2)
library(RColorBrewer)
line <-read.csv("clipboard",header = T,sep = "")
head(line)
line_melt <-melt(line,id.vars = "ID",variable.name = "LP",value.name = "Lever")
head(line_melt)
pdf("S2a.pdf")
bp <-ggplot()+geom_line(data = line_melt, aes(x = LP,y = Lever,group = ID),show.legend =T  ,color = rep(x = rainbow(14),each = 30))+
geom_point(data = line_melt, aes(x = LP,y = Lever,group = ID),show.legend =T  ,color = rep(x = rainbow(14),30))
  bp + scale_color_discrete(breaks = c(1:14))+
    theme_test(base_size = 1)
  dev.off()
  pdf("color_scheme.pdf")
    barplot(1:14,col = rainbow(14)) 
    dev.off()
    
    ggsave("S2a.pdf",width = 18.1, height = 21.9, bg = NULL,units = "mm")
    
    
    
    
    library(ggplot2)
    setwd("G:/Projects/高文静/Paper_writing/230323/230303_LQM_update/all_PR")
    df <- read.table("clipboard",sep = "\t",header = T)
    tab <-as.data.frame(df %>% group_by(Group) %>% summarise(count=n()))
    variable <- c('Saline','Heroin')
    my_sort <-factor(variable,levels = variable) #排好序
    head(df)
    library(scales)
    pdf("s2b_dots.pdf")
    
    ggplot(data = df,aes(x=Group,y=Value,colour=ID))+
      geom_jitter(color = c(rainbow(14),"black","black"))+
      theme_test(base_size = 1)+
      scale_y_continuous(expand = c(0,0),limits = c(0,250),breaks = seq(0,200,50))

    ggplot(df) +
      geom_half_violin(aes(as.numeric(factor(Group,levels = my_sort))+0.1,
                           Value,fill=factor(Group,levels = my_sort)), colour=NA, 
                       side = 'r',cex=5,scale = 'width',adjust = 1,show.legend = FALSE)+  #右侧半边显示
      geom_boxplot(aes(as.numeric(factor(Group,levels = my_sort))+0.1,
                       Value,fill=factor(Group,levels = my_sort)),
                   outlier.colour="grey",width=0.15,cex=0.2,outlier.size =0,show.legend = FALSE)+
      geom_jitter(aes(as.numeric(factor(Group,levels = my_sort))-0.15,
                      Value,color=factor(Group,levels = my_sort),cex = 0), 
                  width = 0.1,cex = 0) +
      scale_fill_manual(values =color_panel$colors[c(1,3)])+
      scale_color_manual(values =color_panel$colors[c(1,3)],guide='none')+
      scale_x_continuous(breaks = unique(as.numeric(factor(df$Group,levels = my_sort))), 
                         labels = unique(factor(df$Group,levels = my_sort)))+
      theme_test(base_size = 1)+
      labs(x=NULL,y='Break Point')+
      scale_y_continuous(expand = c(0,0),limits = c(0,250),breaks = seq(0,200,50))
    

  
    dev.off()
  
    
    df <- read.table("clipboard",sep = "\t",header = T)
    head(df)
    ggplot(data = df,aes(x=FR,y=PR,colour=ID))+
      geom_point(color = c(rainbow(14)),show.legend = T)+
      theme_test(base_size = 1)+
      xlim(-1.5,2)+
      ylim(-1.5,1.5)+
      coord_fixed(1)
    ggsave("S2c.pdf",width = 21.9, height = 21.9, bg = NULL,units = "mm")
 
    cols <-c("#FF0000","#FF0000", "#00FF92","#FFDB00","#FFDB00", "#B6FF00", "#B6FF00","#49FF00","#FF006D","#FF006D","#00FFFF","#0092FF","#0092FF",
                      "#0024FF","#0024FF","#0024FF","#4900FF", "#B600FF","#B600FF","#B600FF","#FF00DB","#FF00DB")   
    df <- read.table("clipboard",sep = "\t",header = T)
    head(df)
    ggplot(data = df,aes(x=F0_FR,y=F1_FR,colour=ID_F0))+
      geom_point(color = cols,show.legend = T)+
      theme_test(base_size = 1)+
      xlim(-1.5,2)+
      ylim(-1,2.5)+
      coord_fixed(1)
    ggsave("S2d.pdf",width = 21.9, height = 21.9, bg = NULL,units = "mm")
    
    
    ggplot(data = df,aes(x=F0_PR,y=F1_PR,colour=as.factor(ID_F0)))+
      geom_point(color = cols,show.legend = T)+
      theme_test(base_size = 1)+
      xlim(-1.5,2.5)+
      ylim(-1,3)+
      coord_fixed(1)
    ggsave("S2e.pdf",width = 21.9, height = 21.9, bg = NULL,units = "mm")
    
df <- read.table("clipboard",sep = "\t",header = T)
head(df)    
library(dplyr)
library(FactoMineR)
library(ggpubr)
library(ggbiplot)
library(factoextra)
rownames(df)<- df$ID
df <-df[,-1]    
lines()


df <- read.table("clipboard",sep = "\t",header = T)
variable <- c('H',"M",'L')
my_sort <-factor(variable,levels = variable) #排好序

ggplot(df) +
  geom_half_violin(aes(as.numeric(factor(Group,levels = my_sort))+0.1,
                       BP,fill=factor(Group,levels = my_sort)), colour=NA, 
                   side = 'r',cex=5,scale = 'width',adjust =1,show.legend = FALSE)+  #右侧半边显示
  geom_boxplot(aes(as.numeric(factor(Group,levels = my_sort))+0.1,
                   BP,fill=factor(Group,levels = my_sort)),
               outlier.colour="grey",width=0.15,cex=0.2,outlier.size =0,show.legend = FALSE)+
  geom_jitter(aes(as.numeric(factor(Group,levels = my_sort))-0.15,
                  BP,color=factor(Group,levels = my_sort),cex = 0), 
              width = 0.1,cex = 0) +
  scale_fill_manual(values = c('red','#5B5C5C','#236FA0'))+
  scale_color_manual(values = c('red','#5B5C5C','#236FA0'),guide='none')+
  scale_x_continuous(breaks = unique(as.numeric(factor(df$Group,levels = my_sort))), 
                     labels = unique(factor(df$Group,levels = my_sort)))+
  theme_test(base_size = 1)+
  labs(x=NULL,y='Break Point')+
  scale_y_continuous(expand = c(0,0),limits = c(0,1000),breaks = seq(0,1000,200))
setwd("G:/Projects/高文静/Paper_writing/231120_NC整理投稿/V231225/raw/S1")
ggsave("F1_PR.pdf",width = 18.1, height = 21.9, bg = NULL,units = "mm")

##FIG2d-dosage====================================
rm(list = setdiff(ls(),  c("my_theme")))
Fig_No = "2d-dosage"
Generation = "F1"
sex = "male"
dose <-c(0,2,4.5,6.8,20,27,45,67.5)
DATA<-xlsx::read.xlsx("Table_S1_stat_and_raw_data.xlsx",sheetName = Fig_No,header = T)
head(DATA)
totaln = nrow(DATA)
data<- as.vector(unlist(DATA[1:nrow(DATA),-c(1,2,3,4)]))
head(data)
#data formatting
mydata<-data.frame(Drug=rep(as.vector(DATA$Drug),length(dose)),
                   DeliveryMethod=rep(as.vector(DATA$DeliveryMethod),length(dose)),
                   Dose = rep(as.vector(dose),each = totaln),
                   ParentID = rep(as.vector(DATA$ParentID),length(dose)),
                   IndividualID = rep(DATA$ID,length(dose)),
                   Response = as.numeric(data))
str(mydata)

mydata[,c(1:5)]<-lapply(mydata[,c(1:ncol(mydata)-1)],as.factor)
str(mydata)

mydata<- na.omit(mydata)
mydata_summary <- mydata %>%
  group_by(Drug,DeliveryMethod, Dose) %>%
  summarise(
    Mean = mean(Response),
    SE = sd(Response) / sqrt(n()),
    .groups = "drop"
  ) %>%
  ungroup()

mydata_summary$Dose <- as.numeric(gsub("Dose", "", mydata_summary$Dose))
head(mydata_summary)
# Calculate Mean + SE for each day
mydata_summary$Mean_SE <- mydata_summary$Mean + mydata_summary$SEhttp://127.0.0.1:25935/graphics/plot_zoom_png?width=1184&height=861
mydata_summary$Group = paste(mydata_summary$Drug,mydata_summary$DeliveryMethod)
# Find the maximum value of Mean + SE across all days
max_mean_se <- max(mydata_summary$Mean_SE)

# Print the result
print(max_mean_se)

p1 <- ggplot(mydata_summary, aes(x = Dose, y = Mean, color = Group)) +
  geom_line(size = 0.1) +  # Line thickness: 0.5 pt
  geom_point(size = 0.1) +  # Point size: 1
  geom_errorbar(aes(ymin = Mean - SE, ymax = Mean + SE), width = 0.1, size = 0.05) +  # Error bars: width 0.2, thickness 0.3 pt
  scale_x_continuous(breaks =c(0,2,4.5,6.8,20,27,45,67.5), limits = c(-0.5, 70)) +  # X-axis: ticks from 1 to 30, limits from 0.5 to 30.5
  scale_y_continuous(
    breaks = seq(0, 1500, by = 300),  # Y-axis: ticks every 25 units
    limits = c(0, 1510),  # Y-axis limits: 0 to 150
    expand = c(0, 0)  # Remove padding at the ends of the Y-axis
  ) +
  scale_color_manual(values = c('#236FA0','#74B5E0','#5B5C5C','#C0C0C0')) +  # Custom line colors
  labs(x = "Dose", y = "Lever press") +  # Axis labels
  my_theme  # Apply custom theme


p1
ggsave(filename = paste(Fig_No,"line_plot.pdf"), p1, width = 33.5, height = 33.5, units = "mm")


##correlation----
library(ggplot2)
library(ggpmisc)
df <- read.table("clipboard",sep = "",header = T)
pdf("F1_Corr-nodrug.pdf",width = 21.9, height = 21.9, bg = NULL)
p1<- ggplot(data = df, aes(x = F0, y = F1)) + 
  geom_point(aes( color = Box),size = 3)
p1+geom_smooth(method = 'lm', formula = y~x, se = F, show.legend = F) +
  stat_poly_eq(aes(label = paste(..eq.label.., ..rr.label.., stat(p.value.label), sep = '~`,`~')),
               formula = y~x, parse = TRUE, 
               label.x.npc = 'left', label.y.npc = 'top', size = 8)+
  coord_cartesian(xlim = c(-1.5,1.5), ylim = c(-1.5,3.6))   + 
  theme_classic() 
dev.off(),fill=factor(Group,levels = my_sort)),
outlier.colour="grey",width=0.15,cex=0.2,outlier.size =0,show.legend = FALSE)+
  geom_jitter(aes(as.numeric(factor(Group,levels = my_sort))-0.15,
                  Break.Point,color=factor(Group,levels = my_sort),cex = 0), 
              width = 0.1,cex = 0) +
  scale_fill_manual(values =color_panel$colors[c(1,3)])+
  scale_color_manual(values =color_panel$colors[c(1,3)],guide='none')+
  scale_x_continuous(breaks = unique(as.numeric(factor(DATA$Group,levels = my_sort))), 
                     labels = unique(factor(DATA$Group,levels = my_sort)))+
  theme_test(base_size = 1)+
  labs(x=NULL,y='Break Point')+
  scale_y_continuous(expand = c(0,0),limits = c(0,250),breaks = seq(0,200,50))

p + scale_y_continuous(
  sec.axis = sec_axis(
    ~ . * 2, 
    name = "右侧坐标轴",
    breaks = c(0, 5, 10, 15, 20),
    labels = c("零", "五", "十", "十五", "二十")
  )
)
ggsave("1a.pdf",width = 14.6, height = 21.9, bg = NULL,units = "mm")
ggsave("1c.pdf",width = 14.6, height = 21.9, bg = NULL,units = "mm")
ggsave("1d.pdf",width = 14.6, height = 21.9, bg = NULL,units = "mm")
ggsave("1e.pdf",width = 14.6, height = 21.9, bg = NULL,units = "mm")
ggsave("1f.pdf",width = 14.6, height = 21.9, bg = NULL,units = "mm")
ggsave("1g.pdf",width = 14.6, height = 21.9, bg = NULL,units = "mm")
ggsave("1i.pdf",width = 14.6, height = 21.9, bg = NULL,units = "mm")
ggsave("s2a.pdf",width = 14.6, height = 21.9, bg = NULL,units = "mm")


df <- read.table("clipboard",sep = "\t",header = T)
tab <-as.data.frame(df %>% group_by(Group) %>% summarise(count=n()))
variable <- c('Saline-SA',"Saline-Yoke",'Heroin-SA',"Heroin-Yoke")
my_sort <-factor(variable,levels = variable) #排好序

ggplot(df) +
  geom_half_violin(aes(as.numeric(factor(Group,levels = my_sort))+0.1,
                       Value,fill=factor(Group,levels = my_sort)), colour=NA, 
                   side = 'r',cex=5,scale = 'width',adjust = 1.3,show.legend = FALSE)+  #右侧半边显示
  geom_boxplot(aes(as.numeric(factor(Group,levels = my_sort))+0.1,
                   Value,fill=factor(Group,levels = my_sort)),
               outlier.colour="grey",width=0.15,cex=0.2,outlier.size =0,show.legend = FALSE)+
  geom_jitter(aes(as.numeric(factor(Group,levels = my_sort))-0.15,
                  Value,color=factor(Group,levels = my_sort),cex = 0), 
              width = 0.1,cex = 0) +
  scale_fill_manual(values = c('#5B5C5C','#C0C0C0','#236FA0','#74B5E0'))+
  scale_color_manual(values = c('#5B5C5C','#C0C0C0','#236FA0','#74B5E0'),guide='none')+
  scale_x_continuous(breaks = unique(as.numeric(factor(df$Group,levels = my_sort))), 
                     labels = unique(factor(df$Group,levels = my_sort)))+
  theme_test(base_size = 1)+
  labs(x=NULL,y='Break Point')+
  scale_y_continuous(expand = c(0,0),limits = c(0,300),breaks = seq(0,300,50))
ggsave("2b.pdf",width = 21.9, height = 21.9, bg = NULL,units = "mm")


df <- read.table("clipboard",sep = "\t",header = T)
tab <-as.data.frame(df %>% group_by(Group) %>% summarise(count=n()))
variable <- c('Saline-SA','Heroin-SA',"Heroin-Yoke")
variable <- c('S-SA',"AAV-SCR",'AAV-miR-19b')
my_sort <-factor(variable,levels = variable) #排好序

ggplot(df) +
  geom_half_violin(aes(as.numeric(factor(Group,levels = my_sort))+0.1,
                       Value,fill=factor(Group,levels = my_sort)), colour=NA, 
                   side = 'r',cex=5,scale = 'width',adjust =1,show.legend = FALSE)+  #右侧半边显示
  geom_boxplot(aes(as.numeric(factor(Group,levels = my_sort))+0.1,
                   Value,fill=factor(Group,levels = my_sort)),
               outlier.colour="grey",width=0.15,cex=0.2,outlier.size =0,show.legend = FALSE)+
  geom_jitter(aes(as.numeric(factor(Group,levels = my_sort))-0.15,
                  Value,color=factor(Group,levels = my_sort),cex = 0), 
              width = 0.1,cex = 0) +
  scale_fill_manual(values = c('#5B5C5C','#236FA0','#74B5E0'))+
  scale_color_manual(values = c('#5B5C5C','#236FA0','#74B5E0'),guide='none')+
  scale_x_continuous(breaks = unique(as.numeric(factor(df$Group,levels = my_sort))), 
                     labels = unique(factor(df$Group,levels = my_sort)))+
  theme_test(base_size = 1)+
  labs(x=NULL,y='Break Point')+
  scale_y_continuous(expand = c(0,0),limits = c(0,600),breaks = seq(0,600,100))
setwd("G:/Projects/高文静/Paper_writing/230323/230303_LQM_update/all_PR")

ggsave("3b.pdf",width = 18.1, height = 21.9, bg = NULL,units = "mm")
ggsave("3c.pdf",width = 18.1, height = 21.9, bg = NULL,units = "mm")
ggsave("3d.pdf",width = 18.1, height = 21.9, bg = NULL,units = "mm")
ggsave("3e.pdf",width = 18.1, height = 21.9, bg = NULL,units = "mm")
ggsave("5f.pdf",width = 18.1, height = 21.9, bg = NULL,units = "mm")


variable <- c('SSA','HSA',"19b","144")
my_sort <-factor(variable,levels = variable) #排好序

ggplot(df) +
  geom_half_violin(aes(as.numeric(factor(Group,levels = my_sort))+0.1,
                       Value,fill=factor(Group,levels = my_sort)), colour=NA, 
                   side = 'r',cex=5,scale = 'width',adjust =1,show.legend = FALSE)+  #右侧半边显示
  geom_boxplot(aes(as.numeric(factor(Group,levels = my_sort))+0.1,
                   Value,fill=factor(Group,levels = my_sort)),
               outlier.colour="grey",width=0.15,cex=0.2,outlier.size =0,show.legend = FALSE)+
  geom_jitter(aes(as.numeric(factor(Group,levels = my_sort))-0.15,
                  Value,color=factor(Group,levels = my_sort),cex = 0), 
              width = 0.1,cex = 0) +
  scale_fill_manual(values = c('#5B5C5C','#236FA0','#74B5E0','red'))+
  scale_color_manual(values = c('#5B5C5C','#236FA0','#74B5E0','red'),guide='none')+
  scale_x_continuous(breaks = unique(as.numeric(factor(df$Group,levels = my_sort))), 
                     labels = unique(factor(df$Group,levels = my_sort)))+
  theme_test(base_size = 1)+
  labs(x=NULL,y='Break Point')+
  scale_y_continuous(expand = c(0,0),limits = c(0,200),breaks = seq(0,200,50))
setwd("G:/Projects/高文静/Paper_writing/230323/230303_LQM_update/all_PR")
ggsave("5c.pdf",width = 18.1, height = 21.9, bg = NULL,units = "mm")


library(reshape2)
library(RColorBrewer)
line <-read.csv("clipboard",header = T,sep = "")
head(line)
line_melt <-melt(line,id.vars = "ID",variable.name = "LP",value.name = "Lever")
head(line_melt)
pdf("S2a.pdf")
bp <-ggplot()+geom_line(data = line_melt, aes(x = LP,y = Lever,group = ID),show.legend =T  ,color = rep(x = rainbow(14),each = 30))+
  geom_point(data = line_melt, aes(x = LP,y = Lever,group = ID),show.legend =T  ,color = rep(x = rainbow(14),30))
bp + scale_color_discrete(breaks = c(1:14))+
  theme_test(base_size = 1)
dev.off()
pdf("color_scheme.pdf")
barplot(1:14,col = rainbow(14)) 
dev.off()

ggsave("S2a.pdf",width = 18.1, height = 21.9, bg = NULL,units = "mm")


library(ggplot2)
setwd("G:/Projects/高文静/Paper_writing/230323/230303_LQM_update/all_PR")
df <- read.table("clipboard",sep = "\t",header = T)
tab <-as.data.frame(df %>% group_by(Group) %>% summarise(count=n()))
variable <- c('Saline','Heroin')
my_sort <-factor(variable,levels = variable) #排好序
head(df)
library(scales)
pdf("s2b_dots.pdf")

ggplot(data = df,aes(x=Group,y=Value,colour=ID))+
  geom_jitter(color = c(rainbow(14),"black","black"))+
  theme_test(base_size = 1)+
  scale_y_continuous(expand = c(0,0),limits = c(0,250),breaks = seq(0,200,50))

ggplot(df) +
  geom_half_violin(aes(as.numeric(factor(Group,levels = my_sort))+0.1,
                       Value,fill=factor(Group,levels = my_sort)), colour=NA, 
                   side = 'r',cex=5,scale = 'width',adjust = 1,show.legend = FALSE)+  #右侧半边显示
  geom_boxplot(aes(as.numeric(factor(Group,levels = my_sort))+0.1,
                   Value,fill=factor(Group,levels = my_sort)),
               outlier.colour="grey",width=0.15,cex=0.2,outlier.size =0,show.legend = FALSE)+
  geom_jitter(aes(as.numeric(factor(Group,levels = my_sort))-0.15,
                  Value,color=factor(Group,levels = my_sort),cex = 0), 
              width = 0.1,cex = 0) +
  scale_fill_manual(values =color_panel$colors[c(1,3)])+
  scale_color_manual(values =color_panel$colors[c(1,3)],guide='none')+
  scale_x_continuous(breaks = unique(as.numeric(factor(df$Group,levels = my_sort))), 
                     labels = unique(factor(df$Group,levels = my_sort)))+
  theme_test(base_size = 1)+
  labs(x=NULL,y='Break Point')+
  scale_y_continuous(expand = c(0,0),limits = c(0,250),breaks = seq(0,200,50))


dev.off()


df <- read.table("clipboard",sep = "\t",header = T)
head(df)
ggplot(data = df,aes(x=FR,y=PR,colour=ID))+
  geom_point(color = c(rainbow(14)),show.legend = T)+
  theme_test(base_size = 1)+
  xlim(-1.5,2)+
  ylim(-1.5,1.5)+
  coord_fixed(1)
ggsave("S2c.pdf",width = 21.9, height = 21.9, bg = NULL,units = "mm")

cols <-c("#FF0000","#FF0000", "#00FF92","#FFDB00","#FFDB00", "#B6FF00", "#B6FF00","#49FF00","#FF006D","#FF006D","#00FFFF","#0092FF","#0092FF",
         "#0024FF","#0024FF","#0024FF","#4900FF", "#B600FF","#B600FF","#B600FF","#FF00DB","#FF00DB")   
df <- read.table("clipboard",sep = "\t",header = T)
head(df)
ggplot(data = df,aes(x=F0_FR,y=F1_FR,colour=ID_F0))+
  geom_point(color = cols,show.legend = T)+
  theme_test(base_size = 1)+
  xlim(-1.5,2)+
  ylim(-1,2.5)+
  coord_fixed(1)
ggsave("S2d.pdf",width = 21.9, height = 21.9, bg = NULL,units = "mm")


ggplot(data = df,aes(x=F0_PR,y=F1_PR,colour=as.factor(ID_F0)))+
  geom_point(color = cols,show.legend = T)+
  theme_test(base_size = 1)+
  xlim(-1.5,2.5)+
  ylim(-1,3)+
  coord_fixed(1)
ggsave("S2e.pdf",width = 21.9, height = 21.9, bg = NULL,units = "mm")

df <- read.table("clipboard",sep = "\t",header = T)
head(df)    
library(dplyr)
library(FactoMineR)
library(ggpubr)
library(ggbiplot)
library(factoextra)
rownames(df)<- df$ID
df <-df[,-1]    
lines()


df <- read.table("clipboard",sep = "\t",header = T)
variable <- c('H',"M",'L')
my_sort <-factor(variable,levels = variable) #排好序

ggplot(df) +
  geom_half_violin(aes(as.numeric(factor(Group,levels = my_sort))+0.1,
                       BP,fill=factor(Group,levels = my_sort)), colour=NA, 
                   side = 'r',cex=5,scale = 'width',adjust =1,show.legend = FALSE)+  #右侧半边显示
  geom_boxplot(aes(as.numeric(factor(Group,levels = my_sort))+0.1,
                   BP,fill=factor(Group,levels = my_sort)),
               outlier.colour="grey",width=0.15,cex=0.2,outlier.size =0,show.legend = FALSE)+
  geom_jitter(aes(as.numeric(factor(Group,levels = my_sort))-0.15,
                  BP,color=factor(Group,levels = my_sort),cex = 0), 
              width = 0.1,cex = 0) +
  scale_fill_manual(values = c('red','#5B5C5C','#236FA0'))+
  scale_color_manual(values = c('red','#5B5C5C','#236FA0'),guide='none')+
  scale_x_continuous(breaks = unique(as.numeric(factor(df$Group,levels = my_sort))), 
                     labels = unique(factor(df$Group,levels = my_sort)))+
  theme_test(base_size = 1)+
  labs(x=NULL,y='Break Point')+
  scale_y_continuous(expand = c(0,0),limits = c(0,1000),breaks = seq(0,1000,200))
ggsave("F1_PR.pdf",width = 18.1, height = 21.9, bg = NULL,units = "mm")
